# Supplementary material for: Transcriptome analysis of the hormone-sensing cells in mammary epithelial reveals dynamic changes in early pregnancy
Source: BMC Dev Biol. 2015 Jan 27;15:7. doi: 10.1186/s12861-015-0058-9 (PMC4314744; doi:10.1186/s12861-015-0058-9)
Supplement: Additional file 4: — List of genes that significantly change in hormone-sensing cells at day 3 and day 7 of pregnancy. (A) List of 165 genes differentially expressed in HR+ cells at day 3 of pregnancy compared to virgin animals based on Venn analysis conducted on a list of genes that had an absolute fold-change of > = 2-fold and a FDR of 10% or less. Since some genes are represented by multiple Illumina probes, the analysis was conducted at the gene symbol level. (B) List of 401 genes differentially expressed in HR+ cells at both day 3 and 7 of pregnancy compared to virgin animals based on Venn analysis. (C) List of 605 genes differentially expressed in HR+ cells at day 7 of pregnancy compared to virgin animals based on Venn analysis. [file 12861_2015_58_MOESM4_ESM.xlsx]

## Sheet: Title and Legend
Additional File 4. List of genes that significantly change in hormone-sensing cells at day 3 and day 7 of pregancy.
(A) List of 165 genes differentially expressed in HR+ cells at day 3 of pregnancy compared to virgin animals based on Venn analysis conducted on a list of genes that had an absolute fold-change of >= 2-fold and a FDR of 10% or less. Since some genes are represented by multiple Illumina probes, the analysis was conducted at the gene symbol level.
(B) List of 401 genes differentially expressed in HR+ cells at both day 3 and 7 of pregnancy compared to virgin animals based on Venn analysis.
(C) List of 605 genes differentially expressed in HR+ cells at day 7 of pregnancy compared to virgin animals based on Venn analysis.

## Sheet: Unique changes at 3D
Differentially expressed genes at day 3 of pregnancy
Gpx3
Rhov
Polg2
Rab3d
Aldh3b1
Slc24a3
8430408G22Rik
Ngef
Rhbdl2
Rras
5330417C22Rik
Rabac1
2900024C23Rik
Flot1
Bglap-rs1
Neu2
Nr1d1
Tspo
Lamp2
Sat2
Znfx1
Garnl3
2310009E04Rik
Ern1
Nudt7
Naprt1
Casp1
Stxbp1
Aig1
Tmem2
Aff4
Stard8
Lmna
Nfkbia
Entpd2
Pim3
Cyp2s1
Appl2
Terf2ip
LOC100046232
Klf6
2310043N10Rik
H2-Ke6
Ss18l1
Spc24
LOC217602
Tmem141
LOC100048622
Il17re
Cyp2d22
Dusp1
Hn1
Mipep
Fbs1
Gtse1
Fbxo21
Cpt2
Erh
Hsd17b7
2310044H10Rik
Zfp655
Entpd5
Ipo9
Sfrs1
Gtf3c2
AL022832
5730449L18Rik
Xab1
Ccdc56
Ccnf
Prpf3
Jmjd5
Tpmt
Mrpl13
Tubg1
Kras
Ifitm3
LOC383576
Fkbp4
Zfp294
Hdac2
Rpl13a
Rbm28
C79407
Mif
Epdr1
Spc25
Tmsb10
Rhobtb3
Mki67
Nfkbil2
2610528E23Rik
2610024G14Rik
Chek2
2410004L22Rik
Ncapd2
Nudt5
Stmn1
Nup205
Cdca5
Banf1
Adcy2
Supt16h
Gins4
Cebpd
Nubp1
Snrpa
H2afx
Iqgap3
Pold2
Recql4
Phf5a
Rbmx
Ddx41
Ccdc5
Parp1
Me2
Kif23
Prdx4
Tmem48
Cenph
3300001G02Rik
Mt1
Tpx2
Dctd
2410015N17Rik
Zfp276
4930422G04Rik
LOC237877
Cdc25c
Hmgn2
Vrk1
Clspn
4930547N16Rik
Cdkn3
C030025P15Rik
Troap
Kif15
Ung
Cenpp
2010317E24Rik
Cdc45l
Cdt1
Ddah1
Kif4
Tk1
Rad54l
Ccnb1
Rrm2
40787
Cdc20
Lcn2
Brd2
Sectm1b
Cgrrf1
Nbl1
Aldh3a2
Srrm2
Nub1
Mum1
9130011E15Rik
Fbln1
Hirip3
Pold1
2610510J17Rik

## Sheet: Changes at 3D and 7D
Differentially expressed genes at both day 3 and 7 of pregnancy
Indo
Ly6d
Dbp
Slc5a5
Muc16
Tmed3
Stc2
Ccl4
Tmem86a
Chst8
Rasgrf1
Gadd45g
5930412G12Rik
Ly6a
Tmprss2
Aqp5
Msc
Nrg4
Ela2a
Proc
Arg1
1110018J23Rik
Spp1
Dpep2
Socs3
Slc12a2
Fbxo2
Nrxn3
Ankrd47
2310040A07Rik
Rasl11b
C130008L17Rik
Alk
A930034L06Rik
Cd82
Flvcr2
Abp1
2200001I15Rik
Abcc8
Hp
Hdac11
LOC100047427
LOC100040353
Cxcl15
Egln3
Emp2
9430028L06Rik
Ecm1
Irf4
BC004728
Tm4sf1
Hist1h2bc
Tns4
Mdga2
A230079E18Rik
Clic6
Fer1l4
Tap2
Hist1h1c
Gas6
Chi3l1
Sc4mol
Padi2
Wnt7b
Dkkl1
D930024N12Rik
LOC638935
2310002J15Rik
Mapre2
C130021I20
Gipc2
Sprr1a
Pik3c2g
Muc13
Uap1l1
AI987712
Il18r1
Adrb2
Adssl1
Maml2
Hist1h2bj
LOC380763
Klhl21
E030040G24Rik
Klf5
Galntl2
Nmu
A430073A17Rik
D14Ertd668e
Wwox
BC024561
Itm2b
Omp
Lgals3
F830002E14Rik
Abcc3
Enpp5
Hist1h2be
Igfbp5
Ube1l
Wfs1
Ly6g6c
Steap2
Rassf6
Sytl2
Plcd1
BC023744
Bcl2l14
Cdc2l6
Synpo
Upk2
Tgm2
Slc44a1
LOC100047936
6330403M23Rik
Rprml
Tlcd1
Sntb2
Liph
Fos
Ephx1
Ccdc80
Mast3
Itpkc
Stx11
AI875142
LOC545481
Wnt5a
Gpr155
Ahnak2
Sgms2
Lamc2
C030014I23Rik
Eif4a2
2700084L06Rik
C530036F05Rik
Ghr
Tmem40
A930026I22Rik
Plekhb1
AA407270
Fosb
AW544981
Alox12
Cnnm2
Nupr1
Hist1h2bm
Ppp3ca
Pgr
S100a13
Trib2
4933403G17Rik
Wars
Map4k3
4930546H06Rik
Trb
Cxcl16
Gna14
Pcdha7
Dus2l
Ehd1
Per2
Prpf19
Galnt9
Arc
BC014795
Cxcl17
Tmem176a
Atf3
Sorl1
Sema4a
Hist1h2bk
Chrnb1
Rassf4
LOC100048733
Gpsm1
Lmo7
Atg9b
Dnaic1
Mansc1
Bcl6
Tnfaip3
Reg3g
Agps
Axud1
Pcdha6
Hc
Lyzl4
Grm8
Prmt2
Gpr109a
Col8a1
Cd86
Gch1
Peo1
Dnajc12
Krt4
Rhbdd1
Slc7a4
Slc29a4
Lamc1
Agtr1a
Adamts12
Homer2
Idh2
Cd1d1
Aars
Marcksl1
Smo
Il17rd
Cep78
Slc11a2
D0Kist3
Cdc42se1
Fut8
Mrpl34
Gbl
LOC100047712
Col18a1
Sh3kbp1
Sepn1
H19
5730494M16Rik
Bhlhb9
Zc3hc1
9930105H17Rik
Nol3
3110049J23Rik
Tcof1
Ppic
D430022H17Rik
Fblim1
Slc4a7
Pdia5
8430426J06Rik
OTTMUSG00000015859
Adk
D0H4S114
Igsf9
0610010F05Rik
Ctgf
Pank1
LOC100046211
Ttyh3
Ptprs
Pdlim1
Rps24
Panx1
2810407C02Rik
Gdpd1
4930519N13Rik
Pik3r3
4732435K05Rik
Serpine2
Skp2
BC029169
Snn
Wnk4
Mospd1
Sftpd
Rbp1
Tspan6
Serpinb11
F2r
Adra1a
Rrm1
Cdk4
Fkbp5
A830080H07Rik
Fmo3
Tiam1
Anln
Pdzrn3
Sulf2
Hmgcs2
4930427A07Rik
Mcm7
Etnk1
Brrn1
Chaf1b
Nmral1
Tnfsf11
Pole
Ncaph
Gldc
Ptprv
Plac8
Hba-a1
Mcm2
Cdc7
Blm
Bok
Stab1
Cdca3
Bub1b
Slpi
Emb
Chtf18
Cenpa
Spag5
Prc1
E130016E03Rik
Kif22
Wfdc12
Dmbt1
Cyp3a57
Rsad2
Btn1a1
Kif5c
Ang4
Csn3
Csnk
LOC665506
Fzd10
Cntnap2
Fxyd2
Sox9
Klf4
9030013K10Rik
Anxa1
Gadd45a
Trf
Dusp6
Cdkn1a
Trp53inp1
Sh3bp2
Ltf
Arl6ip5
Acadm
Osbpl5
Zdhhc14
C330013J21Rik
Sdc4
Trpc6
Klf2
Tubb2b
Sphk1
Emp1
Arnt
Tyki
Dnajb9
Ets1
Krt6b
Ahnak
Tmem49
Osmr
Gbp2
Tacstd2
Ccdc113
A130010J15Rik
Parp14
Osbpl3
Dscr1
Rhpn2
Ifnb1
1810011O10Rik
Batf2
AW125753
2900037O03Rik
Prr18
Mbp
Ndel1
Jun
Tgfbr2
Rbms3
Dusp16
Lrrfip1
LOC240672
Cldn4
Npal1
Btg1
Acot7
2310014B11Rik
Gga2
Tbc1d7
Golm1
Brp17
Ick
Dcakd
Cbr3
Copg
Socs2
Ipas
2810025M15Rik
Anapc5
Mdk
Pard6g
Myt1
Slc16a5
Sbk
St6gal1
Mlxipl
A530021N07Rik
Tubb5
Bex4
Calca
Timeless
Krt17
Mcm5
Cdca8
Pbk

## Sheet: Unique changes at 7D
Differentially expressed genes at day 7 of pregnancy
Mycl1
Tpm1
Krt78
Hs3st6
Thnsl1
S100a6
Gstt1
Tuba8
Ly6k
Hey1
Smad3
LOC100046120
Lasp1
Psmb9
Manba
Snx13
Rin2
Pet112l
Slco2a1
Lars2
D330028D13Rik
Trak1
Elmo1
Tapt1
Mmp14
Krt7
BC024997
Cdh1
Inhba
9130005N14Rik
Lrrc26
Aldoc
Ctsc
LOC100047963
App
Psmb10
Tsc22d2
Podxl
Blvrb
Srxn1
Tmem63a
Pacsin2
Fat1
Ube2q2
Ccrn4l
Cab39l
4933412E12Rik
Phlda2
Ifrd1
Wfdc2
Cdc42ep4
Hbegf
EG630499
C230009C22Rik
Tmem125
Fgg
Bhlhb2
Pepd
Papss1
Hspb1
Usp18
Fgf13
2010305C02Rik
Slc25a25
Mapk12
9530077C05Rik
Ehd4
LOC381140
Tmem56
4833438C02Rik
1700047I17Rik1
Pfkfb3
LOC670089
Plk2
Myo6
LOC674135
Cd164
Spsb1
5430435G22Rik
Gstt3
Steap1
Lima1
5430432M24Rik
Sqrdl
Pllp
Mid2
Rac1
Mbnl1
Fcho2
Hspb8
Prss22
2610305D13Rik
Centd1
P2rx4
1810054D07Rik
Slc19a2
Psme1
Arhgap21
Ror2
Cenpl
H2-DMa
D9Ertd280e
Mras
Acpl2
Rin1
Tcrd-V1
Gne
Ndfip2
Mgll
Arhgef6
Runx1
2210018M11Rik
9630007E23Rik
1700105P06Rik
Slc9a1
Hist1h3d
LOC100044475
Zfp36
Rsn
Tead4
Lrrc1
Ppap2a
Cltb
Ccng1
Sbno2
Rassf5
Gng12
Cited2
Fer1l3
9030611O19Rik
Snapc3
Apoe
Slc6a9
Akr7a5
2210410E06Rik
Anxa5
Nsmaf
Mllt4
4933439C20Rik
Wnt4
4732470M22Rik
Plec1
LOC100047934
Sqstm1
2310016C08Rik
Itpr1
Nfkbiz
Dm15
Zfp87
Nfkb1
3010031K01Rik
Gfpt2
BB128963
Krt19
Acsbg1
AI427122
Gstm2
Ctdspl
Tmc7
3300001P08Rik
Oplah
Hmgn3
Plaur
Sypl
Acox3
Anxa2
Plekhb2
A130051J06Rik
Scd1
Napsa
Echdc2
Col6a3
Daam1
Plekhf2
Tjp2
3110043O21Rik
St3gal3
Arpc1b
Vwf
A930010I20Rik
Cdkn1c
Polk
Crym
Slc41a3
Map3k8
Amigo2
LOC381066
Mboat1
Tmem43
6430548M08Rik
Chst1
Vti1a
Tnfaip8
Sdcbp2
S100a11
Akr1c18
2310006M14Rik
Large
Foxa1
Ing4
Cadps2
Masp2
Wdfy1
Wnk2
Atp2c1
Timp2
Gpr172b
Piga
Sepp1
LOC100044968
2810410A03Rik
Sqle
Lrrc36
Itpr2
Serpina1b
Glycam1
Rhbdl7
Hbb-b1
Cyp2c70
2410018G20Rik
Plrg1
Fdxr
LOC630729
Ndrg2
E330035H20Rik
Acta2
D11Bwg0517e
Vtn
2700049H19Rik
Nab1
Tmem82
Gsta4
Car11
Fosl2
Hbs1l
Cfb
Efna1
Lor
6030429G01Rik
Kndc1
Lrpap1
LOC100044257
Lhfp
Dcn
Retsat
Tmem120b
Acpp
C4b
Pnmt
Kcnip3
2310024N18Rik
D430002C13Rik
P4ha2
Igfbp7
LOC100047619
Tmprss6
Lgals7
Haghl
Krt16
Nav1
Dapl1
Tcfap2b
Csnd
Wap
Zfp202
Apof
Tmem16a
Extl1
Kctd1
Antxr1
Cd3eap
Msi2
Flywch2
3110056O03Rik
AU022508
C85492
Sh3rf1
Tshb
E430002G05Rik
Ccdc23
Rab31
C4a
Adam28
Prok1
AI464131
Neurl
Trp63
Plcg2
1810020D17Rik
Hsd11b2
Lsm14b
Lgi2
Fgd6
2410002F23Rik
Hhat
Ccdc3
Sh3tc2
Dkk3
Tph1
Tox
Atp13a2
Pga5
Shisa4
A230106M15Rik
Pof1b
Ankrd13b
Stx8
Rgs2
Nsun2
Myak
Mmp16
Hes6
Slc16a9
Plcl2
Mxd4
Sdsl
Upk1b
Dhx38
Klk1b26
Csn1s2b
Nnmt
Slc30a2
Gper
Dyrk1b
Osbpl9
Tcn2
Faah
B230312I18Rik
Tmem29
Krtap17-1
Tbc1d13
Zfp523
Mia1
Erp29
Pkd2l1
Pxmp4
Spnb3
Porcn
Arhgef4
Lin54
5730419I09Rik
Gpt2
Sipa1l1
Mapk13
9530058B02Rik
Agrn
Agpat6
Prox1
Abo
Agpat4
6230400G14Rik
LOC383099
Scnn1g
Shf
Tmem184a
Gpc2
Vipr1
Endogl1
Adamts7
1500005N04Rik
Brpf1
Mmp13
LOC638050
LOC381607
Peg3
Jmjd2a
B230333P14Rik
Slc35f3
Kal1
Extl3
Krt14
Plod3
LOC622404
Ankrd13a
Dnajc11
Timp3
Nox4
4930584F24Rik
Mgp
0610009D07Rik
Ppp1r1b
Thtpa
Fads1
Vamp1
LOC100047800
Mycbpap
Prdm2
0610011I19Rik
Slc12a8
Itih2
LOC668631
Klk1b11
Gmpr
4732460I24
Gpsn2
Gm2a
Ap1g2
Klk1
Zfp318
Gdpd5
Ly6c1
Mical3
Fhit
Epb4.1l4a
1700025G04Rik
Csn1s1
LOC237408
Abhd2
LOC226017
Pdgfrl
Tnpo3
Smox
BC046404
Defb29
Pcgf3
Serpinb6a
Chfr
Atg4d
Gpr20
Ypel1
Nipsnap1
Hsdl1
Ctnnal1
Ddx26
Lmf1
Serpinh1
Bmpr1b
B230114H05Rik
Sult1a1
Gats
Csnrp2
Acvr2b
Ggta1
2900001A12Rik
E330016A19Rik
Pcsk6
Svs2
4930555L11Rik
Muc20
Defb1
Esrrb
Gyltl1b
H6pd
Wdr68
Tesc
LOC100045343
Xpr1
B930075F07
Ext1
Spon2
Ddx11
Zbtb5
Slc22a1
EG433229
Got1l1
Caskin2
Glt25d1
Vangl2
Anks6
Rasd2
Dus1l
Stard5
Muc1
Rab11fip4
Moxd1
6820406G21Rik
4632408A20Rik
6330416G13Rik
Man2b1
Polr1e
Tmem132a
Kif27
Kctd17
Tmem118
1700010H15Rik
Polrmt
Rnf26
Pak4
Carhsp1
Rem2
Il19
Dnalc1
2210008F06Rik
AK129302
E130012A19Rik
Ebpl
Tmed7
Fzd3
Rgs10
Zfp260
Etaa1
AI448196
Zfp282
2810430P21Rik
Ddhd2
1810007P19Rik
Slc7a6
Zfp637
H1fx
Ifi47
Aldh1a7
2310075M15Rik
Mmp17
Slc2a3
Igf2
Fkbp11
B2m
LOC100043671
Slc4a8
GIG2
Mrpl49
Shmt1
Msrb2
Cxcl2
Armc8
4732474O15Rik
4921505C17Rik
Prkd3
Stard13
Phactr4
Tlr4
Foxq1
Cacna1d
Mpp7
Cdkn2b
Mtus1
Ccdc68
6030443O07Rik
Sec24d
9930023K05Rik
H2-D1
Edg5
Itgb6
Cyr61
2210015K02Rik
Sft2d2
LOC100044776
Apoc1
Plat
Prkcdbp
Oat
Nrip3
Otud7b
Epgn
LOC270152
Gcap14
Zwint
Ddit4l
Cav1
Zc3h7a
Elf1
Nckap1l
Map2k4
Rhou
Aebp2
Dusp4
Cyld
Gpr120
Socs5
Irf6
Slc4a3
Trps1
Coq10b
2610207I05Rik
Errfi1
1700041B20Rik
Arfgef1
3110001A13Rik
Fnip1
Lman2l
Ceacam2
5033413D16Rik
Zfp595
A130070G01Rik
Csn2
Itgb5
Pvr
1700030K09Rik
2010001J22Rik
Rhot2
Traf4
Pcbp4
Scnn1b
Ehmt2
Serpina3h
Bgn
Pygl
Il33
Smoc1
Sox12
Trpm4
Cox10
Ltbp4
BC038881
Fibp
Cwf19l1
2900010M23Rik
Hipk2
Ramp2
Zfhx2
Atp2a3
LOC100048645
Slc15a2
Slc36a1
Igfals
