# Supplementary material for: Transcriptome analysis of the hormone-sensing cells in mammary epithelial reveals dynamic changes in early pregnancy
Source: BMC Dev Biol. 2015 Jan 27;15:7. doi: 10.1186/s12861-015-0058-9 (PMC4314744; doi:10.1186/s12861-015-0058-9)
Supplement: Additional file 5: — Enrichment for gene function by Ingenuity Pathway Analysis (IPA) systems. List of genes belonging to canonical Ingenuity pathways that were differentially expressed in HR+ cells in early pregnancy. Pathway enrichment analysis was conducted via over-representation analysis in Ingenuity Pathway Analysis software, using a pre-filtered list of differentially expressed genes (absolute fold-change ≥ 2-fold and FDR ≤ 10%) as the input. Pathway significance was ascertained by the right-tailed Fisher’s exact test (column B) and the ratio of the number of pathway-specific differentially expressed genes to the total number of genes for the pathway are shown in column C. Columns D-O list the individual differentially expressed genes for each pathway. [file 12861_2015_58_MOESM5_ESM.xlsx]

## Sheet: Title and Legend
Additional File 5. Enrichment for gene function by Ingenuity Pathway Analysis (IPA) systems.
List of genes belonging to canonical Ingenuity pathways that were differentially expressed in HR+ cells in early pregnancy. Pathway enrichment analysis was conducted via over-representation analysis in Ingenuity Pathway Analysis software, using a pre-filtered list of differentially expressed genes (absolute fold-change ≥ 2-fold and FDR ≤ 10%) as the input. Pathway significance was ascertained by …

## Sheet: Ingenuity Canonical Pathways
Ingenuity Canonical Pathways	-log (p-value)	Ratio		Hereditary Breast Cancer Signaling (27/123)	Cell Cycle Control of Chromosomal Replication (13/30)	Role of BRCA1 in DNA Damage Response (16/63)	Role of CHK Proteins in Cell Cycle Checkpoint Control (14/57)	Mismatch Repair in Eukaryotes (8/20)	ATM Signaling	GADD45 Signaling	Cell Cycle: G2/M DNA Damage Checkpoint Regulation	Estrogen-mediated S-phase Entry	Ovarian Cancer Signaling	Molecular Mechanisms of Cancer	p53 Signaling
Hereditary Breast Cancer Signaling	13.5	0.22		GADD45G	CDC45	TP53	TP53	RFC4	TP53	TP53	TP53	TFDP1	TP53	FZD10	PIK3R3
Cell Cycle Control of Chromosomal Replication	11.3	0.433		CDK4	MCM6	RPA1	CDC25C	MSH6	CDC25C	GADD45B	CDC25C	E2F1	FZD10	CDK4	TP53
Role of BRCA1 in DNA Damage Response	9.15	0.254		MRE11A	MCM2	MRE11A	MRE11A	RFC2	GADD45B	GADD45A	YWHAG	CDKN1A	TFDP1	KRAS	TP53INP1
Role of CHK Proteins in Cell Cycle Checkpoint Control	7.8	0.246		KRAS	CDT1	PLK1	PLK1	FEN1	GADD45G	GADD45G	GADD45A	CDK4	RRAS	GNA14	JUN
Mismatch Repair in Eukaryotes	7.31	0.4		GADD45A	CDC6	RFC1	RFC1	RFC1	MRE11A	CDKN1A	CDKN1A	RBL1	DVL1	RBL1	GADD45B
ATM Signaling	7.28	0.226		FANCD2	CDK4	RBL1	RPA1	RPA1	CDK1	CDK4	TOP2A	CDK1	CDK4	TGFBR2	GADD45A
GADD45 Signaling	5.36	0.318		HDAC11	CDC7	RFC5	RFC5	RFC5	JUN	CDK1	PLK1	SKP2	PIK3C2G	RASGRF1	GADD45G
Cell Cycle: G2/M DNA Damage Checkpoint Regulation	5.35	0.208		RFC2	RPA1	FANCD2	CDK1	POLD1	NFKBIA		CDK1		KRAS	JUN	CDKN1A
Estrogen-mediated S-phase Entry	4.59	0.259		BLM	DBF4	RFC4	RFC4		FANCD2		CHEK2		MMP2	NFKBIA	E2F1
Ovarian Cancer Signaling	4.26	0.115		CHEK2	CHEK2	GADD45A	E2F1		GADD45A		SKP2		PIK3R3	FANCD2	PIK3C2G
Molecular Mechanisms of Cancer	4.21	0.079		TP53	MCM4	E2F1	CDKN1A		H2AFX				EDN1	SMO	CDK4
p53 Signaling	4.21	0.137		CDC25C	MCM7	CDKN1A	RFC2		CDKN1A				WNT7B	CHEK2	CHEK2
				HDAC2		RFC2	CLSPN		BLM				E2F1	TP53	SERPINE2
				RRAS		MSH6	CHEK2		CHEK2				MSH6	ADCY2
				TUBG1		BLM							SMO	CDC25C
				PIK3C2G		CHEK2							WNT5A	ARHGEF12
				RFC1										TFDP1
				RPA1										RRAS
				RFC5										HAT1
				CDK1										DVL1
				PIK3R3										PIK3C2G
				RFC4										AURKA
				H2AFX										NAIP
				CDKN1A										PIK3R3
				E2F1										FOS
				MSH6										RHOV
														CDKN1A
														E2F1
														WNT5A
