# Supplementary material for: Transcriptome analysis of the hormone-sensing cells in mammary epithelial reveals dynamic changes in early pregnancy
Source: BMC Dev Biol. 2015 Jan 27;15:7. doi: 10.1186/s12861-015-0058-9 (PMC4314744; doi:10.1186/s12861-015-0058-9)
Supplement: Additional file 7: — List of genes encoding secreted factors that are differentially expressed in HR+ cells at day 7 of pregnancy. (A) List of genes encoding secreted factors differentially expressed at day 7 of pregnancy compared to virgin animals. Data was generated by cross-comparing the genes of interest against the master list of Uniprot proteins with subcellular location = ‘secreted’ (confidence level = any). This list corresponds to the Gene Ontology term “extracellular region (GO0005576)”. (B) Top 50 up-regulated genes encoding secreted factors at day 7 of pregnancy. (C) Top 50 down-regulated genes encoding secreted factors at day 7 of pregnancy. [file 12861_2015_58_MOESM7_ESM.xlsx]

## Sheet: Title and Legend
Additional File 7. List of genes encoding factors secreted that are differentially expressed in HR+ cells at day 7 of pregnancy.
(A) List of genes encoding secreted factors differentially expressed at day 7 of pregnancy compared to virgin animals. Data was generated by cross-comparing the genes of interest against the master list of Uniprot proteins with subcellular location = 'secreted' (confidence level = any). This list corresponds to the Gene Ontology term "extracellular region (GO0005576)".
(B) Top 50 up-regulated genes encoding secreted factors at day 7 of pregnancy.
(C) Top 50 down-regulated genes encoding secreted factors at day 7 of pregnancy.

## Sheet: list
PROBE_ID	SYMBOL	ENTREZ_GENE_ID	log2_Vir_1	log2_Vir_2	log2_Vir_3	log2_3D_1	log2_3D_2	log2_3D_3	log2_7D_1	log2_7D_2	log2_7D_3	log2_Neu_1	log2_Neu_2	log2_Neu_3	avg_vir	avg_3D	avg_7D	avg_Neu	max_avg	logratio_3DvsVir	logratio_7DvsVir	logratio_NeuvsVir	pVal_3DvsVir	BH_3DvsVir	pVal_7DvsVir	BH_7DvsVir	pVal_NeuvsVir	BH_NeuvsVir	Secreted
ILMN_2739544	Stc2	20856	12.7607	14.0399	14.0399	10.6393	10.3779	10.8417	8.49034	7.57599	8.83792	13.4831	10.9624	13.8597	13.6135	10.6196	8.30142	12.7684	13.6135	-2.99387	-5.31208	-0.8451	1.29e-11	3.11e-09	1.75e-14	1.09e-11	0.0952662	0.483305	1
ILMN_2629239	Dmbt1	12945	10.8646	11.1827	10.7614	6.77007	6.42439	6.28947	6.10538	6.31808	6.32155	7.3011	6.16798	10.2178	10.9362	6.49464	6.24834	7.89563	10.9362	-4.44159	-4.6879	-3.04061	0	0	0	0	5.48e-05	0.0115464	1
ILMN_1259747	Il33	77125	11.4958	9.75081	10.6515	10.7534	11.2947	10.9744	6.51803	6.5087	6.59393	9.59276	8.70421	7.517	10.6327	11.0075	6.54022	8.60466	11.0075	0.374797	-4.09248	-2.02805	0.212591	0.460274	5.29e-13	2.23e-10	0.000256027	0.0289984	1
ILMN_1223880	Tmprss2	50528	14.2175	14.1222	14.0476	11.6098	11.677	11.5898	10.3729	10.6468	10.5615	14.5962	10.398	13.1847	14.1291	11.6255	10.5271	12.7263	14.1291	-2.50357	-3.60203	-1.4028	1.78e-15	1.53e-12	2.22e-16	2.2e-13	0.0222477	0.272342	1
ILMN_2819112	Ang4	219033	11.5764	11.0994	11.0358	8.35922	8.70421	7.88843	8.09017	7.68476	8.18597	10.6821	8.91746	6.61759	11.2372	8.31729	7.98697	8.73905	11.2372	-2.91991	-3.25023	-2.49815	7.48e-12	1.92e-09	9.25e-13	3.79e-10	0.000415875	0.0379865	1
ILMN_2511913	Wnt5a	22418	10.001	9.85063	10.0642	9.00671	8.59626	8.56768	7.16624	6.83399	7.81647	9.41721	7.7021	9.13496	9.97194	8.72355	7.27223	8.75142	9.97194	-1.24839	-2.69971	-1.22052	6.48e-06	0.000210611	2.49e-10	4.33e-08	0.00825144	0.17635	1
ILMN_2854811	Csn3	12994	12.3086	12.7183	11.869	10.0474	8.61934	9.8539	9.77862	10.8618	8.195	8.57138	9.39019	12.3063	12.2986	9.50688	9.61181	10.0893	12.2986	-2.79175	-2.68683	-2.20934	1.42e-09	2.01e-07	7.31e-07	3.62e-05	0.00119075	0.0666005	1
ILMN_1237485	2310040A07Rik	69638	8.87566	9.61615	9.40056	7.19963	7.22202	7.53169	6.59563	6.4262	6.96731	9.54915	8.01028	9.94673	9.29746	7.31778	6.66305	9.16872	9.29746	-1.97968	-2.63441	-0.128737	3e-09	3.68e-07	1.12e-11	3.18e-09	0.762875	0.938373	1
ILMN_2717678	Muc13	17063	10.2751	9.79595	9.40611	8.52156	8.54242	7.83224	7.90389	7.59071	6.53861	10.904	9.10262	11.3666	9.82572	8.29874	7.3444	10.4577	10.4577	-1.52698	-2.48132	0.63202	2.24e-06	8.89e-05	4.54e-08	3.6e-06	0.143423	0.553953	1
ILMN_2621622	Csnk	12994	11.7912	11.9601	11.4463	9.71804	8.27713	9.49329	9.49786	10.4023	7.86448	8.28691	9.16725	11.8025	11.7325	9.16282	9.25488	9.75222	11.7325	-2.56971	-2.47765	-1.98031	2.35e-09	3.05e-07	1.18e-06	5.37e-05	0.00113888	0.0653229	1
ILMN_2690603	Spp1	20750	10.1992	9.90104	8.12973	7.10055	7.71478	6.79476	8.30627	6.55762	6.59258	6.27153	6.22568	9.92127	9.40999	7.20336	7.15216	7.47283	9.40999	-2.20663	-2.25783	-1.93716	3.25e-06	0.000119433	2.68e-05	0.000708936	0.00862131	0.179454	1
ILMN_2747959	Dcn	13179	10.9734	11.4833	11.4707	11.1818	11.5051	11.4315	8.66965	9.31679	9.21061	10.9177	10.9414	11.6389	11.3091	11.3728	9.06568	11.166	11.3728	0.0636667	-2.24345	-0.143133	0.740215	0.871454	3.13e-09	3.65e-07	0.607865	0.892614	1
ILMN_1217063	Liph	239759	9.99172	9.67039	9.99517	8.2143	8.26699	9.32442	7.89092	8.4645	6.82351	9.86107	8.07833	11.0231	9.88576	8.6019	7.72631	9.65417	9.88576	-1.28386	-2.15945	-0.231593	8.06e-05	0.0015624	3.92e-07	2.17e-05	0.622385	0.897004	1
ILMN_1223257	Ccl4	20303	9.61522	9.41994	8.94938	6.4644	6.43631	6.48965	6.51561	7.16811	8.14942	6.72829	10.0224	6.52167	9.32818	6.46345	7.27771	7.75745	9.32818	-2.86473	-2.05047	-1.57073	5.08e-13	1.83e-10	9.02e-07	4.27e-05	0.013807	0.22606	1
ILMN_1249578	Sorl1	20660	9.99659	9.47413	9.79059	8.64983	8.97966	8.34749	7.50454	8.21081	7.47368	10.7524	7.78303	8.4645	9.75377	8.65899	7.72968	8.99998	9.75377	-1.09478	-2.02409	-0.753793	0.000108759	0.00195087	8.59e-08	6.04e-06	0.147755	0.560399	1
ILMN_2698449	Hbegf	15200	10.1366	9.55196	10.145	9.36115	9.25992	8.7392	7.98837	7.6458	8.29606	9.68193	8.0942	7.66706	9.94452	9.12009	7.97674	8.48106	9.94452	-0.82443	-1.96778	-1.46346	0.00184048	0.0170468	8.89e-08	6.23e-06	0.00436402	0.129489	1
ILMN_2794645	Cyr61	16007	10.8694	11.2342	11.0258	11.3332	10.7377	9.83034	9.02888	8.97382	9.46437	10.1694	9.07935	9.40891	11.0431	10.6337	9.15569	9.55255	11.0431	-0.409387	-1.88744	-1.49058	0.125412	0.33885	1.14e-08	1.15e-06	0.000204223	0.0259481	1
ILMN_2503553	Col8a1	12837	10.9251	9.84144	11.079	9.40471	9.51156	9.88481	8.40386	9.31307	8.54667	10.8212	10.6289	8.4693	10.6152	9.60036	8.75453	9.97313	10.6152	-1.01482	-1.86065	-0.642047	0.000750687	0.00857107	3.66e-06	0.000136346	0.165625	0.585064	1
ILMN_2673879	Itih2	16425	9.916	10.1931	10.1178	10.6492	10.7635	10.4578	8.23848	8.3143	8.17297	10.4015	10.2281	8.62609	10.0756	10.6235	8.24192	9.7519	10.6235	0.547867	-1.83372	-0.323737	0.0103636	0.0615758	2.9e-08	2.51e-06	0.400257	0.787262	1
ILMN_2635462	Cxcl15	20309	9.1662	9.11696	8.79289	7.29844	7.08477	7.35701	7.30576	6.98549	7.32013	8.03541	7.55071	9.645	9.02535	7.24674	7.20379	8.41037	9.02535	-1.77861	-1.82156	-0.614977	9.98e-09	1.03e-06	4.75e-08	3.71e-06	0.177233	0.599271	1
ILMN_1231400	Nrg4	83961	8.89228	10.0312	9.66819	6.85208	7.15151	7.5129	7.01214	8.32838	7.80244	10.4141	6.54824	8.84051	9.53056	7.17216	7.71432	8.60095	9.53056	-2.35839	-1.81624	-0.929607	4.14e-09	4.83e-07	7.52e-06	0.000247441	0.135209	0.542702	1
ILMN_2789692	Wnt7b	22422	10.7549	10.0501	10.3138	8.96041	8.76002	8.6135	8.92614	8.39759	8.61892	10.1638	9.41327	9.62266	10.3729	8.77798	8.64755	9.73324	10.3729	-1.59496	-1.72538	-0.63969	1.21e-07	8.6e-06	2.44e-07	1.46e-05	0.0478556	0.372422	1
ILMN_1235571	Cyr61	16007	9.7093	10.2271	10.0802	10.045	9.41994	8.58831	8.16049	8.15649	8.5669	9.06894	7.91991	8.33438	10.0055	9.35108	8.29463	8.44108	10.0055	-0.65445	-1.71091	-1.56446	0.0271198	0.123744	2.28e-07	1.38e-05	0.000545242	0.0438836	1
ILMN_2590884	Plaur	18793	10.0901	8.3194	8.88231	8.78451	8.93834	8.49956	7.36853	7.5476	7.25634	8.05751	8.13565	8.07585	9.09727	8.7408	7.39082	8.08967	9.09727	-0.356467	-1.70645	-1.0076	0.254747	0.506369	2.06e-05	0.000566015	0.0163834	0.241897	1
ILMN_2947526	Ecm1	13601	11.2227	11.5995	11.2662	10.0129	9.42203	9.46649	9.71719	9.83515	9.71878	11.4235	9.86158	11.7701	11.3628	9.63381	9.75704	11.0184	11.3628	-1.72899	-1.60576	-0.344407	2.29e-08	2.07e-06	1.02e-07	7.08e-06	0.356459	0.759667	1
ILMN_1240160	Nmu	56183	8.35629	7.14298	8.97438	6.80505	6.54203	6.70737	6.45331	6.55814	6.67881	8.4117	7.72505	12.0608	8.15788	6.68482	6.56342	9.39918	9.39918	-1.47307	-1.59446	1.2413	4.21e-05	0.000955145	1.54e-05	0.000443101	0.0874513	0.470386	1
ILMN_2609813	Chi3l1	12654	9.45315	8.59896	7.43837	7.29511	6.83154	6.4964	7.13055	6.83872	6.85983	6.3907	7.62456	8.89473	8.49683	6.87435	6.94303	7.63666	8.49683	-1.62248	-1.55379	-0.860163	5.35e-05	0.00114765	7.95e-05	0.00166325	0.108724	0.505998	1
ILMN_2832105	Fgg	99571	12.9324	12.7404	12.5419	11.9917	12.1003	11.6906	11.1234	11.1941	11.2592	13.2278	11.3898	10.7549	12.7382	11.9275	11.1922	11.7908	12.7382	-0.8107	-1.546	-0.9474	5.13e-05	0.00111589	8.71e-09	9.09e-07	0.023905	0.278935	1
ILMN_2686327	Gas6	14456	8.39553	8.7437	8.10222	6.9445	6.79142	6.60102	6.75394	6.84057	7.09968	7.23244	6.65458	8.65879	8.41382	6.77898	6.89806	7.51527	8.41382	-1.63484	-1.51575	-0.898547	3.14e-07	1.8e-05	1.3e-06	5.72e-05	0.0541548	0.391582	1
ILMN_2783414	BC024561	232983	8.27001	8.60162	8.6456	7.091	7.24351	6.80308	6.90526	7.29453	6.81374	8.54418	7.21694	8.14457	8.50574	7.04586	7.00451	7.96856	8.50574	-1.45988	-1.50123	-0.53718	2.47e-07	1.53e-05	3.66e-07	2.05e-05	0.191834	0.616874	1
ILMN_2754364	Ltf	17002	10.3016	10.7058	8.84552	9.84676	8.22802	6.86603	7.82972	9.96152	7.62628	6.51672	6.47002	9.82187	9.95097	8.3136	8.47251	7.60287	9.95097	-1.63737	-1.47847	-2.3481	0.002649	0.0222294	0.00409829	0.033567	0.00113832	0.0653229	1
ILMN_2659143	Hc	15139	8.26286	7.60599	8.15139	7.0468	6.8449	7.0063	6.90816	6.50313	6.24847	9.87256	7.50551	8.11049	8.00675	6.966	6.55325	8.49619	8.49619	-1.04075	-1.45349	0.48944	2.85e-05	0.000696051	4.14e-07	2.25e-05	0.300681	0.72351	1
ILMN_2737685	Mmp13	17386	9.54775	8.00562	6.56691	8.0888	7.32412	10.0501	6.6375	6.69144	6.45535	8.1591	7.09382	11.4432	8.04009	8.48767	6.59476	8.89871	8.89871	0.44758	-1.44533	0.858613	0.426089	0.66523	0.0021149	0.0202217	0.266764	0.694723	1
ILMN_2512149	LOC100047936	20660	10.27	10.0789	9.88391	8.74689	8.94744	8.63646	8.31718	8.60943	8.97151	10.2247	9.41919	9.47683	10.0776	8.77693	8.63271	9.70691	10.0776	-1.30067	-1.4449	-0.370697	2.78e-06	0.000105603	3.65e-06	0.000136346	0.24284	0.672254	1
ILMN_2674620	Ela2a	13706	8.51299	9.54117	9.16372	7.23952	6.5088	6.41892	7.6403	8.53814	6.75245	8.7137	6.88271	8.10878	9.07263	6.72241	7.64363	7.90173	9.07263	-2.35021	-1.429	-1.1709	3.05e-09	3.7e-07	0.000342543	0.00507788	0.0135351	0.224725	1
ILMN_2926198	2310016C08Rik	69573	8.66904	9.23373	10.0917	8.95671	8.97792	8.83891	7.53169	8.02812	8.19459	8.81288	7.8099	8.16009	9.33149	8.92451	7.91813	8.26096	9.33149	-0.406977	-1.41336	-1.07053	0.141378	0.364063	7.64e-05	0.0016195	0.0110865	0.205946	1
ILMN_2627081	Dkkl1	50722	9.12627	9.33079	9.0685	7.43686	7.7202	7.60826	7.99267	7.80675	7.55677	9.21464	7.41171	10.0821	9.17519	7.58844	7.7854	8.90282	9.17519	-1.58675	-1.38979	-0.27237	2.52e-07	1.54e-05	1.33e-05	0.00039353	0.575383	0.877822	1
ILMN_2775937	Plat	18791	8.36731	6.90945	8.52008	7.57599	7.26606	7.02093	6.44308	6.59028	6.63529	7.18357	6.50314	6.65871	7.93228	7.28766	6.55622	6.78181	7.93228	-0.64462	-1.37606	-1.15047	0.0505556	0.190073	0.000106005	0.00206803	0.00177715	0.0830774	1
ILMN_2636229	Ly6k	76486	8.17867	8.43211	8.02494	7.04904	7.32946	7.31247	6.73921	7.01269	6.86523	7.03094	7.17476	8.37807	8.21191	7.23032	6.87238	7.52792	8.21191	-0.981583	-1.33953	-0.683983	6.39e-05	0.00131218	8.38e-07	4.03e-05	0.0887232	0.472356	1
ILMN_2657175	Anxa2	12306	15.1576	14.3094	14.5962	14.5017	14.3166	14.2175	13.3438	13.4253	13.4221	14.422	13.8519	14.2897	14.6877	14.3453	13.3971	14.1879	14.6877	-0.342467	-1.29067	-0.499867	0.0317849	0.139629	5.31e-08	3.95e-06	0.0242451	0.281064	1
ILMN_2711910	Ifnb1	15977	8.30652	8.15024	6.79476	6.32743	6.76114	6.52524	6.48787	6.31218	6.62017	6.39085	6.27607	6.29375	7.75051	6.53794	6.47341	6.32022	7.75051	-1.21257	-1.2771	-1.43028	0.000331832	0.00461885	0.000171857	0.00299593	4.07e-05	0.00996849	1
ILMN_2662934	Reg3g	19695	7.06525	8.21797	7.96942	6.60915	6.78167	6.71039	6.61632	6.40218	6.40975	7.85333	6.80263	6.51267	7.75088	6.7004	6.47608	7.05621	7.75088	-1.05048	-1.2748	-0.69467	0.000312478	0.00440828	3.53e-05	0.000887141	0.0678702	0.425573	1
ILMN_1236758	Wfdc2	67701	14.7517	14.7705	14.5391	14.0095	13.922	13.646	13.5413	13.4299	13.3227	14.8496	14.2509	15.3099	14.6871	13.8592	13.4313	14.8035	14.8035	-0.827933	-1.2558	0.116367	3.17e-07	1.81e-05	1.2e-09	1.61e-07	0.571237	0.875737	1
ILMN_2485323	Trf	22041	9.1563	9.23652	8.01098	7.24237	6.89879	6.85555	7.74394	7.92625	6.98247	6.60568	6.72523	8.01938	8.80127	6.9989	7.55089	7.11676	8.80127	-1.80236	-1.25038	-1.6845	6.12e-07	3.04e-05	0.000652879	0.00848721	0.000234665	0.0278521	1
ILMN_1234824	Ccdc80	67896	8.10133	7.51407	8.11117	6.74307	6.64215	6.52327	6.7733	6.47977	6.72333	6.65357	7.66191	7.40291	7.90886	6.63616	6.6588	7.23946	7.90886	-1.27269	-1.25006	-0.669393	4e-06	0.000142503	6.97e-06	0.000231503	0.0504766	0.379218	1
ILMN_2868220	Inhba	16323	8.28589	7.87374	7.09584	6.74906	7.03803	6.7355	6.56015	6.44389	6.56852	6.84279	6.87728	6.69305	7.75182	6.84086	6.52419	6.80437	7.75182	-0.91096	-1.22764	-0.94745	0.00156477	0.0151571	6.1e-05	0.00136546	0.00193374	0.0862676	1
ILMN_1253504	Ghr	14600	8.31043	8.37569	8.81235	7.53846	7.06928	7.23477	7.02472	7.08116	7.76755	7.77685	6.64321	7.99043	8.49949	7.28084	7.29114	7.47016	8.49949	-1.21865	-1.20835	-1.02933	1.06e-05	0.000311656	9.13e-05	0.00183378	0.00853256	0.178589	1
ILMN_2728729	Sdc4	20971	10.3266	9.68504	10.1044	9.05888	7.96136	8.70314	9.14431	8.50131	8.93585	8.9611	7.87907	8.6666	10.0387	8.57446	8.86049	8.50226	10.0387	-1.46422	-1.17819	-1.53642	7.32e-06	0.000232003	0.000106405	0.00207176	0.000492403	0.0417773	1
ILMN_2944824	Hp	15439	10.6246	10.7676	9.64999	8.5458	8.47649	8.58517	9.23766	8.81411	9.5156	11.6424	8.44363	10.4099	10.3474	8.53582	9.18912	10.1653	10.3474	-1.81158	-1.15827	-0.182087	1.12e-07	8.17e-06	0.000370744	0.00539982	0.724689	0.926761	1
ILMN_2778289	Cxcl2	20310	8.34255	8.27445	8.49803	7.75308	7.15258	7.23319	7.41748	6.79787	7.48933	6.95702	6.58174	6.39673	8.37168	7.37962	7.23489	6.64516	8.37168	-0.99206	-1.13678	-1.72651	7.85e-05	0.00153078	6.29e-05	0.00139788	6.53e-09	9.24e-06	1
ILMN_1226394	Cxcl17	232983	7.83971	8.27934	8.19413	7.00473	7.04671	6.91285	6.94104	7.24463	6.86075	8.29956	6.9417	7.8582	8.10439	6.9881	7.01547	7.69982	8.10439	-1.1163	-1.08892	-0.404573	4.28e-06	0.000150608	4.08e-05	0.000999811	0.279067	0.70646	1
ILMN_1217118	Enpp5	83965	9.64858	9.98673	9.81704	8.45556	8.22393	8.4905	8.88231	8.479	8.85004	9.5134	8.87825	8.01871	9.81745	8.39	8.73712	8.80345	9.81745	-1.42745	-1.08033	-1.014	1.98e-07	1.29e-05	7.72e-05	0.00162397	0.00912526	0.184563	1
ILMN_3105417	Bdnf	12064	7.12836	10.0625	10.0596	8.09804	8.4449	8.6599	8.16852	8.01061	7.83681	7.71352	7.97882	9.62419	9.08349	8.40095	8.00531	8.43884	9.08349	-0.68254	-1.07817	-0.644643	0.159873	0.391167	0.0328818	0.146625	0.30083	0.723547	1
ILMN_1254634	Acpl2	235534	12.6843	12.8278	12.6186	12.3241	12.1702	11.7246	11.6471	11.8502	11.4348	12.8652	11.8324	12.6843	12.7102	12.073	11.644	12.4606	12.7102	-0.637267	-1.0662	-0.2496	0.000628853	0.00748169	1.9e-06	7.78e-05	0.358163	0.760975	1
ILMN_1244460	Efna1	13636	10.1482	9.64238	9.58392	9.97353	9.81881	9.6916	8.67028	8.74588	8.90518	10.4345	9.61575	9.38053	9.7915	9.82798	8.77378	9.81026	9.82798	0.03648	-1.01772	0.01876	0.869812	0.941006	0.000622091	0.00814172	0.956168	0.989744	1
ILMN_2782082	Itm2b	16432	12.0292	12.2799	12.6532	11.1491	10.7343	10.6993	11.3848	11.2947	11.2484	11.5301	11.1455	11.7779	12.3208	10.8609	11.3093	11.4845	12.3208	-1.45987	-1.01147	-0.836267	1.23e-07	8.69e-06	2.94e-05	0.000764969	0.00497319	0.139032	1
ILMN_2886618	Nbl1	17965	9.58321	8.90926	9.0724	7.80732	7.61091	8.50728	8.02991	7.9724	8.61319	8.17369	7.63048	7.73278	9.18829	7.97517	8.20517	7.84565	9.18829	-1.21312	-0.983123	-1.34264	7.13e-05	0.00141452	0.00123579	0.0137308	0.000399582	0.0368378	1
ILMN_2638114	Ptn	19242	13.3536	12.6589	12.8783	12.1418	12.0405	12.4023	12.6278	12.6079	10.7171	13.4728	12.7352	12.3241	12.9636	12.1949	11.9843	12.844	12.9636	-0.768733	-0.979333	-0.119567	0.000251945	0.00373508	0.00638448	0.0468692	0.687866	0.91723	1
ILMN_2712075	Lcn2	16819	8.99445	9.40611	8.61628	7.29019	7.12714	7.14499	8.15702	7.83848	8.26125	6.7968	6.67795	7.78441	9.00561	7.18744	8.08558	7.08639	9.00561	-1.81817	-0.92003	-1.91923	2.46e-08	2.21e-06	0.00125561	0.0138943	5.55e-06	0.00249862	1
ILMN_2643534	Angptl6	70726	7.84042	7.92389	8.51443	7.46581	7.13097	7.29511	7.08346	7.30786	7.14002	9.3623	8.97019	8.89697	8.09291	7.2973	7.17711	9.07649	9.07649	-0.795617	-0.9158	0.983573	0.00115003	0.0118661	0.000529354	0.00718161	0.00525271	0.143014	1
ILMN_2596346	Dcn	13179	7.71643	7.57654	7.76282	7.59767	7.76545	7.76937	6.66992	6.89925	6.7635	7.41984	7.13522	7.51459	7.68526	7.71083	6.77756	7.35655	7.71083	0.0255667	-0.907707	-0.328713	0.904607	0.958228	0.000149359	0.0027036	0.305361	0.726302	1
ILMN_2705361	Hsd17b11	114664	8.48175	7.51594	7.59678	7.5417	6.52458	6.53383	6.46707	6.66918	7.87198	7.40105	6.73014	7.9028	7.86482	6.8667	7.00274	7.34466	7.86482	-0.99812	-0.86208	-0.52016	0.000728816	0.00837927	0.00734089	0.0518545	0.148973	0.562764	1
ILMN_2729235	Ccdc126	57895	9.17611	8.74747	9.55385	8.68409	8.64303	9.22924	8.26062	8.60517	8.0357	9.36998	9.98218	8.55978	9.15914	8.85212	8.3005	9.30398	9.30398	-0.307023	-0.858647	0.144837	0.237375	0.487845	0.00431929	0.0350709	0.70936	0.92287	1
ILMN_1233122	Bglap-rs1	12095	7.89176	8.08302	7.66483	6.60438	6.35622	6.51118	7.33448	7.08673	6.66981	6.20823	6.3027	8.00483	7.87987	6.49059	7.03034	6.83859	7.87987	-1.38928	-0.84953	-1.04128	4.84e-07	2.53e-05	0.00132304	0.0144564	0.00647329	0.157488	1
ILMN_2697220	Figf	14205	6.90169	7.59716	7.08164	6.45727	6.55892	6.38444	6.21038	6.4167	6.41524	7.44221	6.47118	6.77176	7.1935	6.46688	6.34744	6.89505	7.1935	-0.72662	-0.846057	-0.298447	0.000506043	0.00641322	0.000102698	0.00202142	0.260919	0.689282	1
ILMN_2527796	LOC100043899	100043899	7.79617	8.68474	8.34255	8.09017	7.82404	7.92958	7.29729	7.53967	7.49333	8.72484	7.51769	9.24709	8.27449	7.94793	7.44343	8.49654	8.49654	-0.326557	-0.831057	0.222053	0.178311	0.416683	0.00485163	0.0382667	0.605891	0.891629	1
ILMN_1220829	Bglap-rs1	12095	7.82162	7.67488	7.4891	6.43848	6.33293	6.44084	7.20136	6.89059	6.40427	6.37607	6.3631	7.86527	7.66187	6.40408	6.83207	6.86815	7.66187	-1.25778	-0.829793	-0.79372	2.34e-07	1.48e-05	0.000575097	0.00764008	0.014445	0.228686	1
ILMN_2770260	Il17rb	50905	7.45362	7.12801	6.56785	7.06773	6.64372	6.42257	6.37031	6.22776	6.18827	7.32632	6.77165	6.95702	7.04983	6.71134	6.26211	7.01833	7.04983	-0.338487	-0.787713	-0.0314967	0.0976396	0.288982	0.000169182	0.0029702	0.902648	0.977768	1
ILMN_2472917	Wnt5a	22418	7.65189	7.1185	7.94422	7.25387	6.89805	7.19248	6.63779	6.85816	6.94959	7.0925	6.51871	7.43617	7.57154	7.1148	6.81518	7.01579	7.57154	-0.456737	-0.756357	-0.555743	0.0514785	0.192556	0.00215998	0.0205633	0.0736662	0.441215	1
ILMN_1231791	Hapln3	67666	8.05705	7.28433	7.91528	7.46316	7.03147	7.40232	6.58761	7.36362	7.09631	7.08477	6.57141	6.25584	7.75222	7.29898	7.01585	6.63734	7.75222	-0.453237	-0.736373	-1.11488	0.072518	0.240807	0.0108511	0.0682998	0.00018383	0.0251289	1
ILMN_3018017	Cxadr	13052	12.6767	12.7564	12.8097	12.3268	12.3157	12.1325	11.9933	12.0239	12.02	12.388	11.4861	11.854	12.7476	12.2583	12.0124	11.9094	12.7476	-0.489267	-0.7352	-0.838233	0.00308953	0.0250153	0.000112134	0.00215996	0.00566663	0.149161	1
ILMN_3089725	Cxadr	13052	7.74056	7.14594	7.40153	6.84297	6.90633	6.72986	6.58638	6.64749	6.86983	7.00813	6.45084	6.47427	7.42934	6.82639	6.70123	6.64441	7.42934	-0.602957	-0.72811	-0.78493	0.00311321	0.025125	0.00068593	0.008817	0.000721063	0.0517833	1
ILMN_2870074	Ephb6	13848	7.12041	7.71763	7.12744	6.4405	6.62568	6.55442	6.59101	6.49167	6.69941	6.85146	6.36297	6.47307	7.32183	6.5402	6.59403	6.5625	7.32183	-0.781627	-0.727797	-0.759327	0.000450342	0.00584942	0.000893435	0.0107486	0.00106095	0.0635318	1
ILMN_2781353	Ush2a	22283	10.3839	10.18	10.2473	9.39696	9.47776	9.56117	9.4204	9.31448	9.90355	10.3534	10.0257	10.3121	10.2704	9.47863	9.54614	10.2304	10.2704	-0.79177	-0.724257	-0.04	0.000315764	0.0044483	0.00357545	0.0302989	0.892629	0.974585	1
ILMN_2678218	Mmp2	17390	8.58914	7.65456	6.42042	6.36478	6.43961	6.51874	6.47612	6.78564	7.23244	6.46385	7.31579	9.80564	7.55471	6.44104	6.8314	7.86176	7.86176	-1.11366	-0.723307	0.307053	0.00213844	0.0189987	0.0429802	0.174976	0.600623	0.889292	1
ILMN_2634933	Il17re	57890	8.50528	9.0862	9.0877	7.68476	8.11463	7.83848	7.97209	8.38097	8.21616	8.80096	10.0936	9.6916	8.89306	7.87929	8.18974	9.52872	9.52872	-1.01377	-0.70332	0.63566	0.000245557	0.00367236	0.0143015	0.0836934	0.0920244	0.479122	1
ILMN_1255780	9030224M15Rik	327747	7.58155	7.16154	8.05432	6.81718	6.81418	6.72631	7.39163	6.95425	6.35621	8.48901	7.45558	8.92729	7.59914	6.78589	6.9007	8.29063	8.29063	-0.813247	-0.69844	0.69149	0.000654737	0.00771554	0.0097965	0.0636227	0.0851871	0.465022	1
ILMN_1244130	Pon3	269823	8.29087	8.02683	8.15077	7.80455	7.64357	7.77441	7.0489	7.4668	7.87822	7.60359	7.62692	8.72985	8.15616	7.74084	7.46464	7.98679	8.15616	-0.415313	-0.691517	-0.16937	0.0532511	0.196641	0.00893715	0.059584	0.660518	0.908698	1
ILMN_2734097	Btc	12223	8.49734	8.2059	8.02042	9.19658	9.06194	8.62334	7.53539	7.41398	7.70248	8.58759	8.61104	9.22186	8.24122	8.96062	7.55062	8.80683	8.96062	0.7194	-0.690603	0.56561	0.00301963	0.0245799	0.00587809	0.044233	0.100794	0.49392	1
ILMN_2739760	Prelp	116847	9.63354	9.91194	10.0224	9.03016	8.61892	9.1081	8.68061	9.73608	9.17004	10.5654	10.8494	10.3183	9.85596	8.91906	9.19558	10.5777	10.5777	-0.9369	-0.660383	0.72174	0.000186093	0.00298185	0.0174256	0.0959159	0.0203181	0.263861	1
ILMN_2514377	Cxadr	13052	8.58277	8.58467	8.84878	8.39248	8.00415	7.86973	7.92141	8.07518	8.05942	8.51217	10.6745	11.4286	8.67207	8.08879	8.01867	10.2051	10.2051	-0.583287	-0.653403	1.53302	0.0246021	0.115911	0.0131067	0.0783203	0.00461764	0.133104	1
ILMN_1225090	Gdf9	14566	8.03656	8.94786	8.20113	7.43271	7.51746	7.41288	7.52428	7.99886	7.72904	7.23808	6.3833	8.1777	8.39518	7.45435	7.75073	7.26636	8.39518	-0.940833	-0.644457	-1.12882	0.000616747	0.00737161	0.0241078	0.118836	0.00696358	0.163282	1
ILMN_2743003	Ly96	17087	9.85449	7.90709	9.17575	9.95673	10.2293	9.71761	8.29224	8.41613	8.29956	10.0384	8.46609	7.53067	8.97911	9.96788	8.33598	8.67839	9.96788	0.98877	-0.643133	-0.300723	0.00531797	0.0376724	0.0639282	0.225547	0.551082	0.86633	1
ILMN_2619952	Mmp10	17384	8.11463	6.83191	6.53775	6.22843	6.78165	6.61615	6.59113	6.5911	6.43476	6.63629	6.46593	6.47789	7.16143	6.54208	6.539	6.5267	7.16143	-0.619353	-0.622433	-0.634727	0.0247123	0.116265	0.0197963	0.104496	0.0193643	0.259646	1
ILMN_2698334	4930486L24Rik	214639	7.00726	6.7984	6.98438	6.25086	6.21048	6.44237	6.20604	6.18104	6.54216	6.32209	6.24618	6.55058	6.93001	6.30124	6.30975	6.37295	6.93001	-0.628777	-0.620267	-0.557063	0.00011142	0.0019878	0.00020345	0.00340878	0.000629292	0.0473947	1
ILMN_2964560	Cd163	93671	6.29629	8.38425	6.29192	6.20954	6.3769	6.2875	6.41716	6.37358	6.32881	6.30881	8.57042	6.43347	6.99082	6.29131	6.37318	7.10423	7.10423	-0.699507	-0.617637	0.113413	0.0434887	0.17237	0.0713612	0.241663	0.827738	0.957751	1
ILMN_2594718	Adam17	11491	10.0883	10.1068	10.7648	10.1036	10.5744	10.0715	9.8282	10.0901	9.19166	9.75392	11.1042	10.1138	10.32	10.2498	9.70332	10.324	10.324	-0.0701333	-0.616647	0.00400667	0.743268	0.873181	0.0244514	0.119963	0.990827	0.998161	1
ILMN_1231814	Ccl5	20304	6.82951	7.00949	7.49006	6.98549	6.68072	7.095	6.51072	6.53779	6.47184	6.82001	6.54653	6.55606	7.10969	6.9204	6.50678	6.64087	7.10969	-0.189283	-0.602903	-0.46882	0.329622	0.582355	0.00201958	0.0196323	0.0197248	0.260429	1
ILMN_2752580	Dkkl1	50722	7.35745	7.56954	7.30615	6.72475	6.44339	6.80376	6.85218	6.71916	6.8806	7.64707	6.2988	8.17271	7.41105	6.6573	6.81731	7.37286	7.41105	-0.753747	-0.593733	-0.0381867	0.000241371	0.00362441	0.00299553	0.0266971	0.922265	0.982563	1
ILMN_2867241	Pon3	269823	7.22538	7.98208	8.28473	7.31677	7.95934	7.39945	7.02517	7.22255	7.48709	7.67775	8.22518	8.57839	7.83073	7.55852	7.24494	8.16044	8.16044	-0.27221	-0.585793	0.32971	0.278328	0.530914	0.0314787	0.142192	0.365666	0.764784	1
ILMN_3083163	Cp	12870	7.25883	7.83764	7.08531	7.10357	6.7003	6.79345	6.80913	6.82739	6.79957	7.06525	6.74636	6.42394	7.39393	6.86577	6.81203	6.74518	7.39393	-0.528153	-0.581897	-0.648743	0.0133551	0.0742944	0.00576822	0.0436882	0.0088056	0.181171	1
ILMN_2857595	AI413582	106672	7.49172	7.89633	7.89176	7.15875	7.14499	7.00894	7.16225	7.27241	7.13638	7.71217	7.53338	7.41221	7.75994	7.10423	7.19035	7.55259	7.75994	-0.65571	-0.56959	-0.20735	0.00381805	0.0291291	0.0167449	0.093467	0.529603	0.857339	1
ILMN_1249776	Insl3	16336	8.39389	8.29956	7.97209	7.39266	7.35419	7.87271	7.58225	7.89092	7.51521	8.3237	8.53245	7.49248	8.22185	7.53985	7.66279	8.11621	8.22185	-0.681993	-0.559053	-0.105637	0.00471611	0.0343039	0.0342581	0.150394	0.754211	0.935202	1
ILMN_3137287	Lif	16878	7.38406	6.84534	6.77927	7.06066	6.86554	7.17274	6.30632	6.47773	6.5514	6.80477	6.44692	6.54904	7.00289	7.03298	6.44515	6.60024	7.03298	0.03009	-0.55774	-0.402647	0.871159	0.941316	0.00379126	0.0317547	0.0371208	0.338332	1
ILMN_2610166	Bglap1	12096	7.37254	7.31579	7.00193	6.60889	6.74579	6.57033	6.71764	6.71949	6.58562	6.63478	6.48599	7.17157	7.23009	6.64167	6.67425	6.76411	7.23009	-0.588417	-0.555837	-0.465973	0.00145313	0.0142869	0.00255514	0.0235013	0.0387102	0.343761	1
ILMN_2776603	Ccl9	20308	6.66433	7.58177	6.99337	6.37015	6.54345	6.40104	6.39889	6.72199	6.48766	6.62785	7.31141	6.39912	7.07982	6.43821	6.53618	6.77946	7.07982	-0.64161	-0.543643	-0.300363	0.00266827	0.0223402	0.00964472	0.0628842	0.234393	0.662186	1
ILMN_2760434	Liph	239759	7.22039	7.39323	8.05807	6.94353	7.10444	6.62466	6.70695	7.14732	7.24303	7.801	6.50438	8.0885	7.55723	6.89088	7.03243	7.46463	7.55723	-0.666353	-0.524797	-0.0926033	0.00647971	0.0433314	0.0389569	0.163872	0.808233	0.9531	1
ILMN_2717199	Sdf2	20316	8.92729	8.64731	8.78279	8.06738	8.25023	8.40733	8.30897	8.33661	8.15227	8.54124	7.9866	8.0888	8.7858	8.24165	8.26595	8.20555	8.7858	-0.54415	-0.519847	-0.58025	0.0168277	0.0884962	0.0387474	0.163303	0.0891969	0.473646	1
ILMN_2710253	Cyr61	16007	7.63465	6.94501	7.0925	6.81539	6.71012	6.78889	6.68552	6.77384	6.65787	6.85248	6.649	6.78799	7.22405	6.77147	6.70574	6.76316	7.22405	-0.452587	-0.51831	-0.460897	0.0231952	0.111293	0.0115996	0.0717366	0.0392658	0.34447	1
ILMN_1228958	Fst	14313	7.42415	6.59564	6.85381	6.58052	6.65035	6.66148	6.58354	6.37453	6.36572	6.63698	6.69634	6.49818	6.95787	6.63078	6.44126	6.6105	6.95787	-0.327083	-0.516603	-0.347367	0.048442	0.184506	0.00370124	0.0311517	0.0549852	0.39331	1
ILMN_2829008	Lifr	16880	7.87374	7.53015	7.11597	6.87205	7.23224	6.88428	7.17024	6.72965	7.07231	8.2751	6.60084	7.81757	7.50662	6.99619	6.99073	7.5645	7.5645	-0.51043	-0.515887	0.0578833	0.0210986	0.10377	0.0328154	0.146461	0.876366	0.970796	1
ILMN_1253797	Slit2	20563	6.64302	7.99085	6.94589	7.60255	7.2086	6.62443	6.66767	6.90684	6.47125	6.47533	6.42011	6.40457	7.19325	7.14519	6.68192	6.43334	7.19325	-0.04806	-0.511333	-0.759917	0.861249	0.936913	0.0451529	0.180511	0.00355776	0.119119	1
ILMN_2769918	Timp1	21857	9.98173	9.41382	9.40764	9.08863	8.88188	8.40993	9.40764	8.79816	9.06582	9.46176	9.35999	9.83428	9.60106	8.79348	9.09054	9.55201	9.60106	-0.807583	-0.510523	-0.0490533	0.00435165	0.0323412	0.0749889	0.248555	0.887566	0.973258	1
ILMN_2667665	Rptn	20129	7.2406	7.05765	6.45221	6.87959	7.27257	7.22066	6.43639	6.35274	6.46729	7.59384	6.78998	6.26969	6.91682	7.12427	6.41881	6.8845	7.12427	0.207453	-0.498013	-0.0323167	0.246669	0.498526	0.00389802	0.0323705	0.899298	0.977178	1
ILMN_2610234	Il15	16168	7.84539	8.3211	7.97758	7.9397	7.72885	7.72932	7.40697	7.45513	7.79804	8.33472	7.13392	7.49892	8.04802	7.79929	7.55338	7.65585	8.04802	-0.248733	-0.494643	-0.39217	0.267072	0.519391	0.0699035	0.238601	0.298587	0.722181	1
ILMN_2701233	Fgf1	14164	7.75062	7.72403	7.7952	7.49458	7.65803	7.40939	7.37047	7.15102	7.27776	7.86404	7.05153	7.21093	7.75662	7.52067	7.26642	7.3755	7.75662	-0.23595	-0.4902	-0.381117	0.257612	0.509645	0.0393588	0.165002	0.249693	0.679201	1
ILMN_1234487	Angpt2	11601	8.12148	6.95551	7.30808	6.68493	6.72135	6.88573	7.15574	6.97829	6.82556	6.80758	6.95135	7.16025	7.46169	6.764	6.98653	6.97306	7.46169	-0.697687	-0.47516	-0.48863	0.00336147	0.0265555	0.0579862	0.211588	0.102552	0.497233	1
ILMN_2648169	Sfn	55948	7.81108	6.4906	6.43054	6.80405	6.63652	6.87671	6.52313	6.28391	6.50029	6.9144	6.40115	6.92282	6.91074	6.77243	6.43578	6.74612	6.91074	-0.138313	-0.474963	-0.164617	0.548747	0.755747	0.0446615	0.17927	0.526919	0.856686	1
ILMN_2484527	Vegfa	22339	10.4305	9.64168	10.1082	9.49329	9.77561	10.0802	9.56512	9.421	9.78207	9.18778	10.2883	9.68719	10.0601	9.78303	9.5894	9.72109	10.0601	-0.277093	-0.47073	-0.339037	0.227573	0.476632	0.0644095	0.226782	0.328523	0.739802	1
ILMN_2777498	Il1b	16176	6.84062	7.24948	6.62101	6.63146	6.60483	6.42818	6.473	6.51614	6.33073	6.49649	6.48206	6.76178	6.9037	6.55482	6.43996	6.58011	6.9037	-0.34888	-0.463747	-0.323593	0.0325879	0.142086	0.00616167	0.0457932	0.0619503	0.412253	1
ILMN_2683316	Ctsb	13030	13.4004	13.0128	13.1705	12.646	12.7427	12.4493	12.7404	12.8278	12.6363	13.387	13.0527	13.2243	13.1946	12.6127	12.7348	13.2213	13.2213	-0.5819	-0.459733	0.0267667	0.000484672	0.00620587	0.00598537	0.0448699	0.907093	0.978796	1
ILMN_2715546	Gpx3	14778	13.2324	13.702	13.4728	11.267	11.13	11.2947	13.1642	12.6425	13.2243	11.6378	12.5711	15.4275	13.4691	11.2306	13.0103	13.2121	13.4691	-2.2385	-0.458733	-0.256933	2.78e-13	1.1e-10	0.010529	0.0668255	0.635352	0.901906	1
ILMN_2479977	2310040A07Rik	69638	6.65153	7.24714	7.02948	6.61964	6.52554	6.61278	6.55382	6.52756	6.5145	7.3109	6.70716	6.79022	6.97605	6.58599	6.53196	6.93609	6.97605	-0.390063	-0.44409	-0.0399567	0.0216891	0.106017	0.00860772	0.0581902	0.863866	0.968016	1
ILMN_2724595	Spata6	67946	9.89481	9.52448	9.45087	9.0237	8.96507	8.83745	9.05692	8.92791	9.60114	9.11472	9.75942	9.77176	9.62339	8.94207	9.19532	9.54863	9.62339	-0.681313	-0.428063	-0.0747533	0.00840154	0.0529277	0.126838	0.338712	0.83021	0.958697	1
ILMN_1239221	2310016C08Rik	69573	7.3084	7.26777	7.42705	7.10308	7.12054	7.16477	6.91185	6.92683	6.91345	7.05256	7.24683	7.31898	7.33441	7.12946	6.91738	7.20612	7.33441	-0.204943	-0.41703	-0.128283	0.274209	0.526447	0.0351821	0.152932	0.654829	0.906746	1
ILMN_2763245	Cxcl1	14825	13.5413	13.4351	13.9736	13.7804	13.2528	13.4083	13.132	13.4351	13.1642	13.4418	13.0309	13.455	13.65	13.4805	13.2438	13.3092	13.65	-0.1695	-0.406233	-0.340767	0.282384	0.535192	0.0178785	0.0976223	0.163502	0.581536	1
ILMN_2759365	Angptl4	57875	12.0653	13.387	13.0212	12.046	12.0013	10.284	12.1541	12.689	12.4122	13.0263	12.1659	12.2529	12.8245	11.4438	12.4184	12.4817	12.8245	-1.38073	-0.406067	-0.3428	0.000442049	0.00577378	0.10087	0.295369	0.262328	0.690482	1
ILMN_3033753	Fndc5	384061	7.19206	7.00209	6.76453	6.56561	6.99807	6.75651	6.43373	6.76881	6.55948	7.12903	6.54644	7.21514	6.98623	6.7734	6.58734	6.96354	6.98623	-0.21283	-0.398887	-0.02269	0.186333	0.427114	0.0133401	0.0793559	0.924348	0.982926	1
ILMN_2635572	Npb	208990	7.06488	6.96427	6.93091	6.62263	6.68177	6.73602	6.61651	6.57347	6.58697	7.11864	6.57805	7.2723	6.98669	6.68014	6.59232	6.98966	6.98966	-0.306547	-0.39437	0.00297667	0.0329115	0.142994	0.00761266	0.0530557	0.990475	0.9981	1
ILMN_2419185	Tuft1	22156	14.6255	13.687	13.9161	13.9646	13.9852	13.5589	13.702	13.6286	13.7202	13.8277	13.7145	13.2712	14.0762	13.8362	13.6836	13.6045	14.0762	-0.239967	-0.3926	-0.471733	0.182944	0.422921	0.0335956	0.148771	0.0592945	0.406248	1
ILMN_1225386	2300009A05Rik	69478	8.24408	8.38526	8.75541	8.20939	8.21042	8.28473	8.13113	7.97495	8.1064	7.92515	8.89506	8.18166	8.46158	8.23485	8.07083	8.33396	8.46158	-0.226737	-0.390757	-0.127627	0.285571	0.538718	0.108593	0.308538	0.708903	0.92285	1
ILMN_3103896	Timp1	21857	9.91913	9.47034	9.38354	9.18778	8.87258	8.42881	9.524	8.92729	9.17161	9.5156	9.2929	9.8929	9.591	8.82972	9.20763	9.56713	9.591	-0.76128	-0.38337	-0.02387	0.00564786	0.0392106	0.152598	0.377852	0.94401	0.988183	1
ILMN_2620374	4930507C10Rik	78772	7.37939	6.69776	7.15224	6.73562	6.5635	7.43837	6.76035	6.67267	6.66447	6.61	6.63459	7.28819	7.07646	6.9125	6.69916	6.84426	7.07646	-0.163967	-0.3773	-0.232203	0.443453	0.678636	0.0406404	0.168663	0.339072	0.747331	1
ILMN_1226607	Cort	12854	6.89613	6.66521	6.57886	6.53278	6.73026	7.09242	6.32593	6.46021	6.22241	6.53038	6.55055	6.62671	6.7134	6.78515	6.33618	6.56921	6.78515	0.0717533	-0.377217	-0.144187	0.588525	0.780069	0.00203434	0.0196985	0.251856	0.680298	1
ILMN_1239638	Creg1	433375	7.5708	7.22428	7.13957	7.01308	6.8517	6.83958	7.13859	6.86301	6.81563	7.32848	6.66128	6.75755	7.31155	6.90145	6.93908	6.91577	7.31155	-0.410097	-0.372473	-0.39578	0.0386058	0.159252	0.0776958	0.253708	0.130515	0.536598	1
ILMN_3004177	1300017J02Rik	71775	6.92762	7.4018	6.69762	6.60246	6.33349	6.63456	6.60338	6.88138	6.44493	6.64581	6.31843	6.63952	7.00901	6.5235	6.64323	6.53459	7.00901	-0.48551	-0.365783	-0.474427	0.0141735	0.0778425	0.0659666	0.230092	0.021367	0.268048	1
ILMN_2713538	Bmp1	12153	7.58652	7.58557	7.73751	7.74721	7.56113	8.02295	7.35657	7.27122	7.19064	7.99844	7.04148	7.35911	7.63653	7.7771	7.27281	7.46634	7.7771	0.140563	-0.363723	-0.17019	0.512756	0.731459	0.11573	0.320554	0.600248	0.889135	1
ILMN_2954474	Enpp2	18606	7.32307	6.58113	6.7091	6.42867	6.58477	6.58647	6.33429	6.54994	6.6386	6.46027	6.38768	6.57307	6.8711	6.5333	6.50761	6.47367	6.8711	-0.337797	-0.36349	-0.397427	0.0360559	0.152072	0.0269469	0.128085	0.0171935	0.245987	1
ILMN_1232458	C1qtnf2	69183	7.39654	6.97941	6.82896	6.78507	6.5998	6.67649	6.70058	6.69625	6.73488	6.59422	6.85957	6.93076	7.0683	6.68712	6.71057	6.79485	7.0683	-0.381183	-0.357733	-0.273453	0.0270595	0.123582	0.038287	0.162329	0.174981	0.596233	1
ILMN_2485340	9530018I07Rik	269181	8.29811	7.73805	7.7107	8.08692	7.74927	7.99641	7.18731	7.90969	7.58177	8.14565	7.65803	7.55631	7.91562	7.9442	7.55959	7.78666	7.9442	0.02858	-0.35603	-0.128957	0.903874	0.958034	0.215887	0.459377	0.713162	0.924318	1
ILMN_1242960	Lifr	16880	7.01665	6.93501	6.65947	6.61698	6.686	6.52672	6.64852	6.39676	6.50483	7.31279	6.5166	6.71983	6.87038	6.6099	6.5167	6.84974	6.87038	-0.260477	-0.353673	-0.0206367	0.0451094	0.176389	0.010871	0.0682998	0.921972	0.982563	1
ILMN_2802103	Mfap1b	100034361	8.94938	8.43248	9.16443	9.44967	8.48835	9.25934	8.41765	8.92945	8.13826	9.67535	9.4613	9.41649	8.84876	9.06579	8.49512	9.51771	9.51771	0.217023	-0.353643	0.66895	0.404302	0.646733	0.194257	0.433392	0.0485326	0.374159	1
ILMN_2989955	Bmp1	12153	11.5942	12.02	11.9933	11.413	11.3104	11.7064	11.6157	11.5489	11.3898	12.1583	12.1583	11.6618	11.8692	11.4766	11.5181	11.9928	11.9928	-0.392567	-0.351033	0.123633	0.0246679	0.116166	0.0518778	0.196836	0.65642	0.907269	1
ILMN_2602938	Smpdl3b	100340	9.84587	7.83162	8.77494	10.7795	10.8313	10.0516	6.57473	9.82702	9.00771	9.23599	10.4483	10.7313	8.81748	10.5541	8.46982	10.1385	10.5541	1.73666	-0.347657	1.32105	4.28e-05	0.000966973	0.530188	0.743253	0.00807799	0.175563	1
ILMN_2424060	Ace	11421	6.78185	7.11878	7.338	6.73003	6.91862	6.8155	6.96399	6.39905	6.83278	7.66706	6.60398	6.65564	7.07954	6.82138	6.73194	6.97556	7.07954	-0.25816	-0.347603	-0.103983	0.146403	0.371794	0.0751837	0.248835	0.725364	0.926766	1
ILMN_1218116	Bmp1	12153	7.62692	7.66925	7.79296	7.8602	7.51089	8.00415	7.43045	7.29244	7.33052	8.14603	6.94734	7.63904	7.69638	7.79175	7.35114	7.57747	7.79175	0.09537	-0.34524	-0.118907	0.663439	0.825986	0.152796	0.378004	0.736018	0.929211	1
ILMN_2889020	Ltf	17002	7.09644	6.43786	6.65229	6.86461	6.46848	6.65246	6.43886	6.47368	6.24391	6.43641	6.51375	6.45025	6.72886	6.66185	6.38548	6.4668	6.72886	-0.0670133	-0.34338	-0.26206	0.628437	0.805389	0.0151611	0.0872555	0.0673644	0.424328	1
ILMN_1228718	Sdc1	20969	7.00894	6.98892	6.6746	6.63739	6.57214	6.97739	6.55451	6.51049	6.58468	6.83271	6.61704	6.51175	6.89082	6.72897	6.54989	6.65383	6.89082	-0.161847	-0.340927	-0.236987	0.272916	0.52498	0.0146129	0.0848738	0.128501	0.535046	1
ILMN_1253926	C130099A20Rik	235534	6.97829	7.17554	6.82082	6.54662	6.77657	6.62746	6.5783	6.73386	6.64086	6.91056	6.52651	6.9362	6.99155	6.65022	6.65101	6.79109	6.99155	-0.341333	-0.340543	-0.20046	0.0230093	0.110696	0.0244809	0.120019	0.295762	0.720982	1
ILMN_1228287	Calu	12321	8.52428	7.78516	8.0659	8.52328	8.62799	8.17143	7.85388	7.43915	8.06623	7.60001	7.56723	7.69382	8.12511	8.4409	7.78642	7.62035	8.4409	0.315787	-0.338693	-0.50476	0.165527	0.398702	0.18909	0.427102	0.169988	0.589662	1
ILMN_2878791	Tessp2	235628	6.75289	7.23342	6.55284	6.56664	6.55078	6.5379	6.472	6.50544	6.55372	6.60806	6.46382	6.56616	6.84638	6.55177	6.51039	6.54601	6.84638	-0.29461	-0.335997	-0.30037	0.0560951	0.203861	0.0318163	0.143138	0.0646252	0.417515	1
ILMN_3009572	Txn1	22166	9.19559	9.07434	9.47526	9.25571	9.26722	8.87762	9.03395	8.59819	9.13261	8.6456	9.01804	9.319	9.2484	9.13352	8.92158	8.99421	9.2484	-0.11488	-0.326813	-0.254183	0.593675	0.784012	0.167203	0.39776	0.43032	0.806882	1
ILMN_2716968	C1qtnf9	239126	7.35369	6.79404	6.69586	6.69706	6.53979	6.56828	6.59281	6.63607	6.65219	6.69558	6.63932	6.70244	6.94786	6.60171	6.62702	6.67911	6.94786	-0.346153	-0.32084	-0.26875	0.0437456	0.172898	0.0595824	0.215665	0.14495	0.555823	1
ILMN_2771956	Calu	12321	8.72239	8.03159	7.79804	8.62057	8.75449	8.4505	8.03541	7.46342	8.10278	7.53298	7.27467	7.66068	8.18401	8.60852	7.8672	7.48944	8.60852	0.424513	-0.316803	-0.694563	0.098663	0.291228	0.247655	0.495077	0.0525805	0.38496	1
ILMN_1257575	Cst3	13010	10.662	10.269	10.2869	9.53636	9.09714	9.31756	9.86064	9.68362	10.7244	8.8367	9.30137	9.24408	10.406	9.31702	10.0896	9.12738	10.406	-1.08895	-0.316413	-1.27858	1.82e-05	0.000485443	0.214122	0.457422	0.000280259	0.0309323	1
ILMN_3163006	Il17re	57890	7.44864	8.15374	8.04119	7.03344	7.51459	7.20459	7.40376	7.61226	7.67905	7.82972	8.23889	8.5003	7.88119	7.25087	7.56502	8.18964	8.18964	-0.630317	-0.316167	0.308447	0.0109831	0.06435	0.231643	0.477326	0.369734	0.767829	1
ILMN_2938704	Il15	16168	7.24117	7.577	7.45189	7.22668	7.17493	7.20957	7.00852	7.085	7.23361	7.6128	6.62716	7.03094	7.42335	7.20373	7.10904	7.0903	7.42335	-0.219627	-0.31431	-0.333053	0.245094	0.496525	0.138989	0.358226	0.274298	0.701471	1
ILMN_1233954	Ppia	268373	12.9149	13.1384	12.9783	13.4831	13.4831	13.2528	12.7009	12.6725	12.746	12.9783	12.1603	12.8152	13.0105	13.4063	12.7065	12.6513	13.4063	0.3958	-0.304067	-0.359267	0.0132643	0.0738309	0.0643368	0.226706	0.179947	0.602512	1
ILMN_1253336	AI850995	328232	9.74683	10.2821	9.70493	9.54856	9.57698	9.73608	9.41178	9.79885	9.61315	9.93591	9.84996	9.65702	9.91129	9.62054	9.60793	9.8143	9.91129	-0.290747	-0.30336	-0.09699	0.191061	0.433247	0.199262	0.440163	0.750556	0.934001	1
ILMN_2763060	Fndc5	384061	7.17679	6.78864	6.92742	6.66756	6.91719	6.65704	6.63101	6.84977	6.51227	7.54535	6.44022	7.69148	6.96428	6.74726	6.66435	7.22568	7.22568	-0.21702	-0.299933	0.2614	0.154595	0.384132	0.0586464	0.213212	0.419555	0.800711	1
ILMN_2718861	1600012H06Rik	67912	9.40611	8.87626	9.40471	9.10509	8.61176	8.90964	9.36588	8.88952	8.54377	8.70314	8.95726	9.53693	9.22903	8.8755	8.93306	9.06578	9.22903	-0.35353	-0.29597	-0.16325	0.126533	0.340347	0.244444	0.491392	0.641623	0.90346	1
ILMN_2520239	Cp	12870	8.05321	7.13111	6.58636	6.74464	7.2963	6.74116	6.81119	7.30231	6.77048	7.1754	7.03601	6.62741	7.25689	6.92737	6.96133	6.94627	7.25689	-0.329527	-0.295567	-0.31062	0.229831	0.47912	0.291019	0.541877	0.320501	0.733309	1
ILMN_2642985	Hsd17b11	114664	7.18873	6.76947	6.86671	6.98207	6.53111	6.59089	6.42977	6.41842	7.09067	6.96609	6.92554	6.75844	6.94164	6.70136	6.64629	6.88336	6.94164	-0.24028	-0.29535	-0.05828	0.147709	0.3742	0.104996	0.302626	0.759324	0.936818	1
ILMN_2625585	Lipk	240633	6.78488	6.73957	6.56176	6.4658	6.64282	6.54242	6.38532	6.50684	6.31203	6.6242	6.35619	6.74332	6.6954	6.55035	6.4014	6.57457	6.6954	-0.145057	-0.294007	-0.120833	0.12791	0.342609	0.00623444	0.0461265	0.306638	0.726684	1
ILMN_2486694	Mmp24	17391	8.05553	8.94444	9.17939	8.31504	8.06398	7.93893	8.5908	8.18166	8.53427	8.10909	8.3288	7.99523	8.72645	8.10598	8.43558	8.14437	8.72645	-0.62047	-0.290877	-0.58208	0.0378733	0.157344	0.336454	0.584987	0.126692	0.533949	1
ILMN_3009738	1600012H06Rik	67912	7.53338	7.11679	6.91434	7.00663	6.95167	6.89357	6.78399	6.81204	7.09736	7.0398	6.94945	7.75827	7.18817	6.95062	6.8978	7.24917	7.24917	-0.237547	-0.290373	0.0610033	0.188294	0.429479	0.130257	0.344382	0.840863	0.961784	1
ILMN_2919201	Coch	12810	6.87294	7.01618	6.82176	6.60714	6.66085	6.58676	6.65963	6.62414	6.56234	6.68033	6.64346	6.92123	6.90363	6.61825	6.61537	6.74834	6.90363	-0.285377	-0.288257	-0.155287	0.0433012	0.172033	0.0417622	0.171641	0.375226	0.772551	1
ILMN_1258526	Lgals3bp	19039	8.33525	8.0659	7.97788	8.26875	7.99844	8.17407	7.69038	7.85143	7.9866	8.40411	7.86947	8.04366	8.12634	8.14709	7.8428	8.10575	8.14709	0.0207433	-0.28354	-0.0205967	0.915024	0.964059	0.220816	0.465368	0.946142	0.988471	1
ILMN_2610565	Grem2	23893	7.12744	7.16123	6.90003	6.88248	6.80679	6.82215	6.85075	6.82434	6.67942	6.78869	7.30996	7.39974	7.0629	6.83714	6.78484	7.16613	7.16613	-0.22576	-0.278063	0.10323	0.156528	0.386994	0.0959088	0.287639	0.718607	0.925744	1
ILMN_2877541	Crtap	56693	7.48805	7.55467	7.29041	7.62795	7.64767	7.51564	7.01868	7.38371	7.10565	7.12851	7.47328	7.33822	7.44438	7.59709	7.16935	7.31334	7.59709	0.15271	-0.27503	-0.13104	0.399803	0.643087	0.178903	0.41334	0.644755	0.904565	1
ILMN_1227404	C8b	110382	7.27828	7.29554	7.32249	7.11227	7.28869	7.18106	7.01652	7.05055	7.01938	7.03264	7.5086	7.31729	7.29877	7.19401	7.02882	7.28618	7.29877	-0.104763	-0.269953	-0.0125933	0.557278	0.761391	0.160306	0.388533	0.967571	0.992057	1
ILMN_2671473	C1ql2	226359	6.89914	6.87265	6.79917	6.5258	6.77268	6.64694	6.56367	6.60564	6.5938	6.40996	6.46998	6.65978	6.85699	6.64847	6.5877	6.51324	6.85699	-0.208513	-0.269283	-0.343747	0.0779416	0.251445	0.0226277	0.114298	0.00898277	0.183176	1
ILMN_2577664	Fcgr2b	14130	7.13417	6.98524	6.99105	6.76123	6.77837	6.83965	6.72664	6.88471	6.69558	6.64638	6.78501	7.12041	7.03682	6.79308	6.76898	6.8506	7.03682	-0.243737	-0.267843	-0.18622	0.112533	0.316793	0.0932517	0.282711	0.381355	0.776297	1
ILMN_2545709	5430419D17Rik	71395	7.75966	6.78378	7.17554	6.67893	6.47209	6.45854	6.51187	6.58996	7.82658	6.50491	6.58343	10.3503	7.23966	6.53652	6.97614	7.81288	7.81288	-0.70314	-0.263523	0.57322	0.00281472	0.0232722	0.368218	0.616194	0.379285	0.774699	1
ILMN_1249000	1500015O10Rik	78896	6.89357	7.62795	6.4148	6.54916	6.41378	6.39579	6.68805	6.74002	6.73137	6.91594	6.39299	7.55906	6.97877	6.45291	6.71981	6.956	6.97877	-0.525863	-0.25896	-0.0227767	0.017408	0.0904593	0.221846	0.466311	0.939962	0.987501	1
ILMN_2791326	Sdf2	20316	10.9092	10.9978	10.7098	10.122	10.5956	10.6693	10.4345	10.6852	10.7292	10.7285	9.54467	10.2313	10.8723	10.4623	10.6163	10.1682	10.8723	-0.409967	-0.255967	-0.70411	0.0402848	0.163893	0.201039	0.442657	0.0339158	0.326841	1
ILMN_2425790	Ucn2	171530	6.61756	6.79223	6.63556	6.59982	6.50621	6.78037	6.39454	6.47703	6.40623	6.65436	6.4199	6.57198	6.68178	6.6288	6.42593	6.54875	6.68178	-0.0529833	-0.25585	-0.133037	0.568392	0.767794	0.00930636	0.0613236	0.200357	0.626087	1
ILMN_2629582	Plau	18792	7.52829	6.7753	6.52523	6.97701	6.73332	6.86075	6.69379	6.77912	6.59203	6.73269	8.30724	6.87707	6.94294	6.85703	6.68831	7.30567	7.30567	-0.0859133	-0.254627	0.362727	0.663919	0.826261	0.193052	0.432032	0.339072	0.747331	1
ILMN_2699488	Lamb2	16779	10.1208	11.0059	10.4327	9.68555	9.66386	10.1835	10.4172	10.5134	9.8655	11.0489	10.5913	10.8571	10.5198	9.8443	10.2654	10.8324	10.8324	-0.675497	-0.254433	0.312633	0.00807252	0.0514487	0.318186	0.567563	0.341655	0.748206	1
ILMN_1219053	E130106L15Rik	68117	6.51218	7.11588	6.56975	6.28062	6.41349	6.35518	6.49572	6.45864	6.50327	6.50818	6.38924	6.4838	6.7326	6.34976	6.48588	6.46041	6.7326	-0.38284	-0.246727	-0.272197	0.00560683	0.0390267	0.0628525	0.223502	0.045775	0.366967	1
ILMN_2944508	Bglap2	12097	7.05732	7.16025	7.05107	6.73321	6.99931	6.96415	6.89674	6.9922	6.63962	6.46902	6.50025	7.31101	7.08955	6.89889	6.84285	6.76009	7.08955	-0.190657	-0.246693	-0.329453	0.239433	0.490017	0.167963	0.398771	0.136744	0.544198	1
ILMN_2632770	Bpi	329547	6.66732	6.53809	6.8289	6.35311	6.54893	6.51801	6.52782	6.51984	6.24657	6.48491	6.56556	6.63227	6.6781	6.47335	6.43141	6.56091	6.6781	-0.204753	-0.246693	-0.11719	0.0502362	0.189267	0.0237915	0.117896	0.267774	0.696107	1
ILMN_2670204	Tfpi2	21789	6.78902	6.94877	6.3641	6.37472	6.53452	6.70401	6.32647	6.55448	6.48383	6.4827	6.48878	6.68416	6.70063	6.53775	6.45493	6.55188	6.70063	-0.16288	-0.245703	-0.14875	0.208072	0.454908	0.0559178	0.207245	0.256981	0.685179	1
ILMN_2609753	Pla2g10	26565	6.44821	6.47761	6.99789	6.4677	6.60236	6.4045	6.4665	6.33066	6.39588	6.57568	6.26262	9.64067	6.64124	6.49152	6.39768	7.49299	7.49299	-0.149717	-0.243557	0.851753	0.206239	0.452397	0.0405434	0.168507	0.126332	0.533826	1
ILMN_2737713	Edn1	13614	8.64352	9.32615	9.47776	8.41903	8.02424	7.93014	8.39807	9.81342	8.5088	8.73822	6.76293	9.23514	9.14914	8.12447	8.90676	8.24543	9.14914	-1.02467	-0.24238	-0.903713	0.000592973	0.0071798	0.455024	0.688791	0.0661403	0.421295	1
ILMN_1214602	Sfrp2	20319	6.81816	7.14951	6.46277	6.56264	6.65759	6.75973	6.54097	6.61505	6.54751	6.43221	6.60408	6.75066	6.81015	6.65999	6.56784	6.59565	6.81015	-0.15016	-0.242303	-0.214497	0.26574	0.517867	0.072965	0.24511	0.150406	0.564877	1
ILMN_3063544	Thsd4	207596	6.46147	6.64284	6.86219	6.49521	6.32985	6.43745	6.53323	6.36137	6.34511	6.49806	6.54939	6.59377	6.6555	6.42084	6.41324	6.54707	6.6555	-0.234663	-0.242263	-0.108427	0.0320329	0.140346	0.0305254	0.139283	0.343773	0.750037	1
ILMN_1250983	Ppia	268373	13.12	13.3645	13.2243	13.7306	13.7573	13.5054	12.9395	12.9736	13.0742	13.2243	12.4394	13.0128	13.2363	13.6644	12.9958	12.8922	13.6644	0.428167	-0.2405	-0.3441	0.00368303	0.028361	0.108287	0.308228	0.174965	0.596233	1
ILMN_1225727	Cma1	17228	6.88411	6.70423	6.59588	6.50338	6.67239	6.67073	6.40677	6.59588	6.46355	6.5794	6.59484	6.83452	6.72807	6.6155	6.48873	6.66959	6.72807	-0.112573	-0.23934	-0.0584867	0.319196	0.572541	0.0418241	0.171706	0.656912	0.907615	1
ILMN_2812286	Fgf17	14171	6.75477	7.26154	6.84265	6.69734	6.79378	6.87576	6.61899	6.71956	6.81525	6.63582	6.70571	7.1885	6.95299	6.78896	6.71793	6.84334	6.95299	-0.164027	-0.235053	-0.109643	0.280656	0.533355	0.141885	0.363019	0.603627	0.890171	1
ILMN_3125207	Smr1	20599	6.70858	6.72542	6.60055	6.60333	6.38947	6.4859	6.49119	6.38185	6.46884	6.48801	6.4354	6.5604	6.67818	6.4929	6.44729	6.4946	6.67818	-0.185283	-0.23089	-0.18358	0.0653511	0.225083	0.0151173	0.0870787	0.0750698	0.444565	1
ILMN_1226935	Orm1	18405	6.92169	6.66428	6.75158	6.52049	6.82181	6.86836	6.50342	6.58232	6.56505	6.5255	6.71039	6.64456	6.77918	6.73689	6.55026	6.62682	6.77918	-0.0422967	-0.22892	-0.152367	0.723194	0.862119	0.0410573	0.169576	0.227784	0.654146	1
ILMN_1218256	Scube3	268935	7.21315	7.23731	7.2167	6.90019	6.99297	7.15498	6.95526	7.10334	6.92781	6.97996	7.37566	7.43022	7.22239	7.01605	6.99547	7.26195	7.26195	-0.20634	-0.226917	0.03956	0.232397	0.482347	0.237622	0.483216	0.883946	0.972346	1
ILMN_1220275	Nrg4	83961	6.93076	6.98972	7.01596	6.65801	6.7107	6.68118	6.58217	6.68012	6.99772	6.99772	6.86288	6.6787	6.97881	6.6833	6.75334	6.84643	6.97881	-0.295517	-0.225477	-0.13238	0.0417845	0.168199	0.162903	0.392189	0.50316	0.845393	1
ILMN_2825144	Fndc7	320181	6.87557	6.48042	6.73157	6.48372	6.5062	6.60624	6.42719	6.766	6.21843	6.62289	6.51891	6.44584	6.69585	6.53205	6.47054	6.52921	6.69585	-0.1638	-0.225313	-0.16664	0.130076	0.346444	0.0809878	0.260045	0.160928	0.578094	1
ILMN_2814865	Qpct	70536	7.04085	6.70568	6.67536	6.60033	6.6345	6.58427	6.62058	6.60296	6.52342	6.61781	6.60425	6.98726	6.8073	6.60637	6.58232	6.73644	6.8073	-0.20093	-0.224977	-0.0708567	0.0842472	0.263054	0.0564128	0.208107	0.650353	0.906314	1
ILMN_1252698	Btd	26363	7.55631	7.28346	7.11421	7.02625	7.26732	7.18357	7.1597	7.03716	7.08306	7.41221	6.73659	7.16539	7.31799	7.15905	7.09331	7.10473	7.31799	-0.158947	-0.224687	-0.213263	0.414853	0.655674	0.29099	0.541875	0.5083	0.846888	1
ILMN_3107467	Fndc5	384061	6.69696	6.54587	6.72845	6.51242	6.50267	6.38033	6.21421	6.53084	6.55618	6.46794	6.56042	6.69043	6.65709	6.46514	6.43374	6.57293	6.65709	-0.191953	-0.22335	-0.0841633	0.0440375	0.173705	0.034818	0.151975	0.436472	0.810882	1
ILMN_2486906	Wisp2	22403	6.4764	7.03453	6.49901	6.38779	6.38117	6.51584	6.46254	6.43235	6.45424	6.30096	6.38504	8.48289	6.66998	6.42827	6.44971	7.0563	7.0563	-0.241713	-0.22027	0.386317	0.0517063	0.192935	0.0684609	0.235543	0.323258	0.735937	1
ILMN_2704257	Reln	19699	6.30547	8.92988	6.37409	7.50948	6.27479	6.35155	6.51399	6.46599	7.96971	6.53765	8.76921	6.35782	7.20315	6.71194	6.98323	7.22156	7.22156	-0.491207	-0.219917	0.0184133	0.276223	0.528527	0.641535	0.816375	0.974458	0.993712	1
ILMN_1245716	Gphb5	217674	7.08839	7.10734	7.04468	6.87124	6.96039	6.91017	6.93824	6.85643	6.78838	6.84442	7.12426	7.2059	7.08014	6.91393	6.86102	7.05819	7.08014	-0.166203	-0.21912	-0.0219433	0.300051	0.55356	0.183902	0.420874	0.932292	0.98525	1
ILMN_2660969	Masp1	17174	6.9067	6.69558	6.4048	6.34178	6.51846	6.53675	6.40598	6.66165	6.29235	6.40257	6.38195	6.65341	6.66903	6.46566	6.45333	6.47931	6.66903	-0.203363	-0.2157	-0.189717	0.0790279	0.253218	0.0795867	0.257633	0.118206	0.523217	1
ILMN_2685995	Prl	19109	6.74045	6.76631	6.55967	6.34763	6.4941	6.5605	6.51477	6.50301	6.40329	6.53685	6.41961	6.71899	6.68881	6.46741	6.47369	6.55848	6.68881	-0.2214	-0.21512	-0.130327	0.0246977	0.116245	0.0252881	0.122852	0.215768	0.641409	1
ILMN_2665189	Cfh	12628	6.80897	6.70771	6.55283	6.66482	6.58798	6.58562	6.46674	6.61735	6.34186	6.52467	6.56535	6.72839	6.68984	6.61281	6.47532	6.60614	6.68984	-0.07703	-0.21452	-0.0837	0.45248	0.68536	0.048493	0.188652	0.471743	0.828516	1
ILMN_2627041	Cx3cl1	20312	8.54005	8.41469	8.13737	8.19459	8.11532	8.1777	8.05277	7.92449	8.47853	8.94938	8.47229	8.5088	8.36404	8.16254	8.15193	8.64349	8.64349	-0.2015	-0.212107	0.279453	0.30627	0.559397	0.38671	0.631955	0.388947	0.780375	1
ILMN_2799267	Mmp13	17386	7.01586	6.77675	7.1108	6.70842	6.84471	6.86162	6.77947	6.73825	6.76207	6.78373	6.9445	7.25815	6.9678	6.80492	6.75993	6.99546	6.99546	-0.162887	-0.207873	0.0276567	0.246685	0.498526	0.14962	0.37412	0.903921	0.977889	1
ILMN_1254114	Artn	11876	6.96974	6.89713	6.57676	6.64624	6.63791	6.7111	6.60716	6.73252	6.49208	6.65866	6.77479	6.76326	6.81454	6.66508	6.61059	6.73224	6.81454	-0.14946	-0.203957	-0.0823067	0.214146	0.462079	0.0987756	0.291996	0.580199	0.880359	1
ILMN_2461783	Glb1l	74577	7.77856	7.50339	8.27157	7.1585	7.10891	7.68194	7.76878	7.24758	7.93386	8.20035	8.03939	6.99844	7.85117	7.31645	7.65007	7.74606	7.85117	-0.534723	-0.2011	-0.105113	0.0191977	0.0969967	0.434824	0.673384	0.773273	0.942124	1
ILMN_2592066	Cfh	12628	6.6944	6.818	6.51682	6.44342	6.65837	6.39913	6.43585	6.47273	6.5213	6.55429	6.66359	6.585	6.67641	6.50031	6.47663	6.60096	6.67641	-0.1761	-0.19978	-0.0754467	0.0955896	0.284957	0.0461895	0.183182	0.490271	0.838887	1
ILMN_1224193	Wnt5b	22419	6.94976	7.61408	7.06193	7.00998	6.87627	6.81048	6.78083	7.29538	6.9523	6.86115	7.09806	7.52393	7.20859	6.89891	7.0095	7.16105	7.20859	-0.30968	-0.199087	-0.0475433	0.121364	0.331354	0.36792	0.61608	0.874794	0.970221	1
ILMN_2883709	Wfdc6a	209351	6.94302	7.00144	7.23572	6.98726	6.86142	6.94913	6.85024	6.91309	6.83018	6.96938	7.45761	7.26824	7.06006	6.9326	6.8645	7.23174	7.23174	-0.127457	-0.195557	0.171683	0.434416	0.672504	0.23728	0.482817	0.519018	0.85221	1
ILMN_3004600	Serpina1c	20702	6.87063	6.77917	6.66476	6.44703	6.69467	6.62882	6.60203	6.60147	6.531	6.61949	6.50299	6.94037	6.77152	6.59017	6.57817	6.68762	6.77152	-0.181347	-0.193353	-0.0839033	0.0825693	0.260109	0.0527517	0.199426	0.535465	0.859934	1
ILMN_2631704	Cfi	12630	6.69199	6.83295	6.60395	6.61152	6.64726	6.44815	6.32774	6.63962	6.58249	6.69969	6.87027	6.68816	6.70963	6.56898	6.51662	6.75271	6.75271	-0.140653	-0.193013	0.0430767	0.163636	0.39631	0.0796352	0.257669	0.751129	0.934029	1
ILMN_2656440	Adck1	72113	7.07368	7.0038	6.86471	7.03051	6.91122	7.10131	6.75416	6.75594	6.85639	6.90648	6.99037	7.32147	6.98073	7.01435	6.78883	7.07277	7.07277	0.0336167	-0.1919	0.0920433	0.824393	0.917685	0.210559	0.453234	0.687888	0.91723	1
ILMN_1222751	Abhd9	71932	7.07399	6.63194	6.62512	6.96773	7.05537	6.70645	6.52425	6.53712	6.70022	6.66379	7.73688	8.07797	6.77702	6.90985	6.5872	7.49288	7.49288	0.132833	-0.18982	0.715863	0.345004	0.595933	0.152735	0.377958	0.045848	0.366967	1
ILMN_1224472	Ccl4	20303	6.87871	6.64351	6.49691	6.2814	6.59225	6.43236	6.50156	6.40452	6.54827	6.49538	6.54156	6.49114	6.67304	6.43534	6.48478	6.50936	6.67304	-0.237707	-0.18826	-0.163683	0.0379347	0.157401	0.0803156	0.258953	0.158154	0.574923	1
ILMN_2608746	Ltbp3	16998	6.53625	6.9665	6.44762	6.5064	6.56848	6.69451	6.57171	6.61794	6.19704	6.81424	6.47358	6.65932	6.65012	6.5898	6.46223	6.64905	6.65012	-0.0603267	-0.187893	-0.00107667	0.602934	0.7891	0.143964	0.365491	0.993554	0.998567	1
ILMN_1256369	Lynx1	23936	7.89368	7.54357	8.04707	7.22202	7.64002	7.11788	7.63541	7.88312	7.40389	8.36999	8.6478	8.85906	7.82811	7.32664	7.64081	8.62562	8.62562	-0.501467	-0.1873	0.79751	0.0190745	0.0965712	0.412104	0.656195	0.0199037	0.261092	1
ILMN_2695964	Lep	16846	7.2524	6.96371	7.15057	6.89606	6.91584	7.0469	6.88615	7.007	6.92131	6.87742	7.20223	7.43242	7.12223	6.95293	6.93815	7.17069	7.17069	-0.169293	-0.184073	0.0484633	0.358934	0.608539	0.34171	0.590242	0.877265	0.971195	1
ILMN_2477962	Il18bp	16068	7.22853	7.36566	7.24644	7.15675	7.08789	7.06582	7.08839	7.34151	6.85957	7.14843	7.38126	7.28513	7.28021	7.10349	7.09649	7.27161	7.28021	-0.176723	-0.18372	-0.00860333	0.29766	0.551189	0.343966	0.592281	0.974282	0.993708	1
ILMN_2958386	Fgf6	14177	7.00563	6.56225	6.62349	6.59434	6.59108	6.54916	6.518	6.59075	6.53454	6.50405	6.54727	6.81876	6.73046	6.57819	6.54776	6.62336	6.73046	-0.152263	-0.182693	-0.107097	0.188491	0.429532	0.118826	0.325401	0.430059	0.80662	1
ILMN_1237186	Spint1	20732	14.2509	13.646	13.7306	13.7573	13.6635	13.5738	13.8597	13.8133	13.4083	14.1595	13.9852	13.6197	13.8758	13.6649	13.6938	13.9215	13.9215	-0.210967	-0.182067	0.0456333	0.145723	0.370779	0.264285	0.512513	0.833442	0.959029	1
ILMN_2750558	Mamdc2	71738	6.85394	6.82079	6.78196	6.46678	6.56107	6.77339	6.6581	6.75632	6.49783	6.45669	6.42836	6.67427	6.8189	6.60041	6.63742	6.51977	6.8189	-0.218483	-0.18148	-0.299123	0.0777736	0.25123	0.138818	0.35799	0.0275591	0.298333	1
ILMN_1249262	D130054A02Rik	107581	6.91484	6.90868	6.91279	6.74958	6.77404	6.70138	6.69796	6.68847	6.8058	6.8388	7.00473	6.86642	6.9121	6.74167	6.73074	6.90332	6.9121	-0.170437	-0.18136	-0.00878667	0.141095	0.363903	0.136904	0.354669	0.960031	0.990773	1
ILMN_2424721	Pdgfa	18590	6.41873	6.67354	7.05573	6.61658	6.48609	6.90127	6.54309	6.30361	6.75761	6.6311	6.23395	6.31911	6.716	6.66798	6.53477	6.39472	6.716	-0.04802	-0.18123	-0.32128	0.72796	0.86547	0.192158	0.431196	0.0274041	0.297143	1
ILMN_2677144	9030607L17Rik	71564	6.8935	6.68075	6.97829	6.5746	6.44463	6.33982	6.56546	6.69889	6.74978	6.87588	6.44332	6.42541	6.85085	6.45302	6.67138	6.58154	6.85085	-0.39783	-0.17947	-0.26931	0.005986	0.0410123	0.187946	0.425697	0.0900996	0.475639	1
ILMN_2751988	Kitl	17311	6.79258	6.49926	6.54919	6.51752	6.85573	6.68072	6.31893	6.44975	6.53425	6.67841	6.62418	6.55632	6.61368	6.68466	6.43431	6.61964	6.68466	0.07098	-0.179367	0.00596	0.487332	0.713339	0.0719761	0.242771	0.955375	0.989508	1
ILMN_1257971	Clcf1	56708	6.87142	6.90043	6.7857	6.6199	6.6413	6.72563	6.55328	6.85563	6.61055	6.65069	6.79482	6.80164	6.85252	6.66228	6.67315	6.74905	6.85252	-0.19024	-0.179363	-0.103467	0.131442	0.348786	0.17549	0.408261	0.528671	0.856764	1
ILMN_1241584	Ace2	70008	6.61182	6.77751	6.54903	6.3589	6.3845	6.63016	6.40163	6.44596	6.55452	6.32086	6.43724	6.51832	6.64612	6.45785	6.46737	6.42547	6.64612	-0.188267	-0.17875	-0.220647	0.0576543	0.207776	0.0509393	0.194879	0.0247254	0.283777	1
ILMN_1239782	Dpp4	13482	7.04707	6.72055	6.67201	6.39113	6.59568	6.84349	6.58267	6.49438	6.82751	6.76093	6.64409	6.82254	6.81321	6.6101	6.63485	6.74252	6.81321	-0.20311	-0.178357	-0.07069	0.118182	0.326388	0.157448	0.384237	0.63731	0.90258	1
ILMN_2637180	C8g	69379	7.66373	7.9397	7.46967	7.53763	7.72313	7.64266	7.43893	7.91637	7.18807	7.64212	8.62721	7.69588	7.69103	7.63447	7.51446	7.9884	7.9884	-0.05656	-0.176577	0.29737	0.789662	0.898165	0.481547	0.709541	0.41914	0.800711	1
ILMN_2463979	Twsg1	65960	10.341	9.54591	10.0888	10.7007	10.8371	10.5086	9.95673	10.0043	9.48502	9.73148	9.63697	9.95386	9.9919	10.6821	9.81535	9.7741	10.6821	0.69023	-0.176553	-0.2178	0.00487877	0.0352927	0.473507	0.702498	0.494828	0.841636	1
ILMN_2951407	Sbsn	282619	7.84321	7.50188	7.93047	6.92588	6.92169	6.95017	7.53268	7.40736	7.80675	8.37973	6.75698	7.83252	7.75852	6.93258	7.58226	7.65641	7.75852	-0.82594	-0.176257	-0.10211	0.000411721	0.00545139	0.478034	0.706044	0.793769	0.949218	1
ILMN_2899863	Tnf	21926	7.69439	6.76856	6.99707	7.38012	7.35004	7.37167	6.8605	6.9762	7.09542	8.1072	6.72911	7.41843	7.15334	7.36728	6.97737	7.41825	7.41825	0.213937	-0.175967	0.264907	0.338793	0.590766	0.431893	0.670793	0.479657	0.833241	1
ILMN_1230739	Igfbp1	16006	6.61356	6.72616	6.5893	6.52029	6.36521	6.47603	6.4312	6.53046	6.44034	6.4739	6.52226	6.55459	6.64301	6.45384	6.46733	6.51692	6.64301	-0.189163	-0.175673	-0.12609	0.047257	0.181492	0.0517602	0.196615	0.198496	0.623053	1
ILMN_1222970	F5	14067	6.76023	6.74934	6.70558	6.7942	6.78099	6.60128	6.70117	6.53864	6.44872	6.57089	6.97731	6.5101	6.73838	6.72549	6.56284	6.6861	6.73838	-0.0128933	-0.17554	-0.0522833	0.90103	0.956848	0.111943	0.313925	0.7046	0.921231	1
ILMN_2771034	Mfge8	17304	11.1987	11.4348	10.8466	10.2433	9.72163	9.88554	10.7244	11.3067	10.9225	10.0461	10.2732	11.5199	11.16	9.95016	10.9845	10.6131	11.16	-1.20988	-0.1755	-0.546967	5.85e-06	0.000193983	0.419903	0.661786	0.133799	0.541118	1
ILMN_2679800	Egfl6	54156	6.50738	6.85153	6.56667	6.46887	6.47281	6.52611	6.45438	6.5547	6.39275	6.62239	6.59597	6.49178	6.64186	6.48926	6.46728	6.57005	6.64186	-0.152597	-0.174583	-0.0718133	0.121064	0.33081	0.0775114	0.253421	0.543904	0.863444	1
ILMN_1226472	Retnla	57262	6.74982	6.88043	6.82024	6.70943	6.79616	6.63501	6.70645	6.54274	6.67984	6.79258	6.67792	6.70679	6.81683	6.71353	6.64301	6.72576	6.81683	-0.103297	-0.17382	-0.0910667	0.407483	0.649298	0.162708	0.391806	0.526946	0.856686	1
ILMN_2637808	Icam4	78369	6.87886	6.92667	6.75482	6.59953	6.66222	6.65328	6.67663	6.81823	6.54536	6.69282	6.57492	6.83677	6.85345	6.63834	6.68007	6.7015	6.85345	-0.215107	-0.173377	-0.151947	0.0837659	0.262352	0.188597	0.426529	0.305071	0.726302	1
ILMN_1243862	Il11	16156	6.62505	6.29746	7.04478	6.65376	6.63102	6.64421	6.46806	6.3873	6.59267	6.6634	6.59639	6.59288	6.65576	6.643	6.48268	6.61756	6.65576	-0.0127667	-0.173087	-0.0382067	0.918993	0.965445	0.18917	0.427102	0.779449	0.944459	1
ILMN_2736578	Lepr	16847	6.95017	6.74835	6.52745	6.59933	6.7753	6.70226	6.54639	6.62189	6.53954	6.68835	6.49368	6.96952	6.74199	6.6923	6.56927	6.71718	6.74199	-0.0496933	-0.172717	-0.0248067	0.68378	0.838014	0.157786	0.385015	0.868417	0.968574	1
ILMN_1260125	Fn1	14268	6.66544	6.74026	6.54508	6.50251	6.61505	6.63421	6.48575	6.4812	6.46803	6.52458	6.46739	6.62459	6.65026	6.58392	6.47833	6.53885	6.65026	-0.0663367	-0.171933	-0.111407	0.471099	0.700026	0.0679465	0.234302	0.270494	0.698199	1
ILMN_1217077	Oc90	18256	7.0401	7.15875	7.00019	6.86269	6.9922	6.97138	6.82031	7.0061	6.86186	6.87945	7.16123	7.32823	7.06635	6.94209	6.89609	7.12297	7.12297	-0.124257	-0.170257	0.0566233	0.433808	0.671968	0.306576	0.556888	0.826102	0.957086	1
ILMN_2983387	Col4a4	12829	6.82926	6.69021	6.74705	6.63325	6.63351	6.82548	6.57892	6.61579	6.56308	6.65917	6.88387	6.75527	6.75551	6.69741	6.58593	6.7661	6.7661	-0.0580933	-0.169577	0.0105967	0.594107	0.784268	0.122418	0.330985	0.944526	0.988297	1
ILMN_2621766	Pip	18716	6.66198	6.67663	6.69535	6.54119	6.47132	6.41013	6.47355	6.5939	6.4578	6.58898	6.58695	6.66928	6.67799	6.47421	6.50842	6.61507	6.67799	-0.203773	-0.16957	-0.0629167	0.0367961	0.154226	0.0636685	0.225176	0.565644	0.873631	1
ILMN_2757966	Cxcl4	56744	6.47362	7.31122	6.78037	6.50447	6.48855	6.40018	6.71363	6.52975	6.8147	6.74045	7.27857	6.5146	6.85507	6.4644	6.68603	6.84454	6.85507	-0.39067	-0.169043	-0.01053	0.0208528	0.102945	0.311433	0.561072	0.963542	0.991864	1
ILMN_2827997	Scgn	214189	6.88241	6.94132	6.75175	6.62653	6.71034	6.97888	6.64768	6.8219	6.5997	6.63253	6.79169	6.98022	6.85849	6.77192	6.68976	6.80148	6.85849	-0.0865767	-0.168733	-0.0570133	0.509953	0.730062	0.170716	0.402302	0.726865	0.926766	1
ILMN_2941280	Artn	11876	6.97768	6.9166	6.87034	6.70348	6.818	6.78896	6.67001	6.79616	6.79444	6.73633	6.75397	7.06844	6.92154	6.77015	6.75354	6.85291	6.92154	-0.151393	-0.168003	-0.0686267	0.261907	0.513834	0.231839	0.477509	0.709093	0.92285	1
ILMN_1227260	Lad1	16763	8.68767	7.97161	8.02952	8.25922	8.18917	8.45409	8.26644	7.84436	8.07413	8.38566	8.34207	8.72382	8.2296	8.30083	8.06164	8.48385	8.48385	0.0712267	-0.167957	0.25425	0.748023	0.875073	0.492401	0.717167	0.498128	0.842384	1
ILMN_2681906	Copa	12847	11.7734	11.9711	11.6671	12.0082	12.0082	12.2058	11.5373	11.6085	11.7642	11.8643	11.867	12.1733	11.8039	12.0741	11.6367	11.9682	12.0741	0.2702	-0.1672	0.164333	0.104542	0.301807	0.354969	0.604246	0.551472	0.86633	1
ILMN_1216661	Col6a2	12834	6.92939	6.77455	6.66737	6.56173	6.59883	6.7539	6.57374	6.66624	6.63019	6.73203	6.89638	6.78846	6.79044	6.63815	6.62339	6.80562	6.80562	-0.152283	-0.167047	0.0151867	0.219424	0.46817	0.174502	0.40735	0.926006	0.983199	1
ILMN_1231336	Itih3	16426	6.70281	6.5052	6.81903	7.23395	6.78192	7.31338	6.53544	6.43182	6.56314	6.61123	6.41878	6.5395	6.67568	7.10975	6.51013	6.52317	7.10975	0.43407	-0.165547	-0.15251	0.00436613	0.0324051	0.0805278	0.259324	0.161401	0.578922	1
ILMN_3141249	Thsd4	207596	6.74989	6.63834	6.63837	6.60584	6.73541	6.8785	6.44302	6.56471	6.52427	6.72587	6.68737	6.82486	6.67553	6.73992	6.51067	6.74603	6.74603	0.0643833	-0.164867	0.0705	0.490954	0.715517	0.0645284	0.227018	0.608699	0.892641	1
ILMN_2731407	Gdf3	14562	7.04299	6.87195	6.75853	6.62545	6.7657	6.87063	6.66491	6.83358	6.68624	6.81797	6.81418	7.02261	6.89116	6.75393	6.72824	6.88492	6.89116	-0.13723	-0.162913	-0.00623667	0.315144	0.568481	0.24338	0.490496	0.971854	0.993101	1
ILMN_2746738	Htra1	56213	6.97549	7.14325	7.00274	6.89265	6.85138	7.04272	6.92521	6.91752	6.7907	6.89401	7.03264	7.20402	7.04049	6.92892	6.87781	7.04356	7.04356	-0.111577	-0.162683	0.00306333	0.457273	0.687991	0.320042	0.569314	0.989836	0.9981	1
ILMN_2690657	Bpil3	228796	6.74593	6.73276	6.59224	6.47655	6.5168	6.40216	6.50496	6.56627	6.51511	6.53185	6.49853	6.73347	6.69031	6.46517	6.52878	6.58795	6.69031	-0.22514	-0.16153	-0.10236	0.0321654	0.140802	0.108326	0.308228	0.38695	0.779361	1
ILMN_2776619	Ltbp3	16998	10.2992	10.383	10.3779	10.1737	10.1277	9.90948	10.151	10.5206	9.90567	11.1545	10.136	10.5011	10.3534	10.0703	10.1924	10.5972	10.5972	-0.283073	-0.160943	0.243833	0.129412	0.345371	0.45291	0.687271	0.442621	0.814066	1
ILMN_1260009	Emid1	140703	6.65714	6.71209	6.66208	6.66145	6.65804	6.53956	6.57828	6.45808	6.51254	6.72505	6.85308	6.62536	6.6771	6.61968	6.5163	6.7345	6.7345	-0.05742	-0.160803	0.0573933	0.522666	0.738209	0.0833994	0.26444	0.66558	0.91147	1
ILMN_2642743	Fgf5	14176	6.72059	6.48262	6.75978	6.48673	6.63663	6.55096	6.56985	6.44074	6.4703	6.69701	6.53938	6.67239	6.65433	6.55811	6.49363	6.63626	6.65433	-0.0962233	-0.1607	-0.01807	0.342582	0.593621	0.135278	0.351967	0.872792	0.969739	1
ILMN_2833706	Fgf7	14178	6.41279	6.68174	7.01491	6.47318	6.39692	6.06772	6.69973	6.2777	6.65057	6.38106	6.6323	6.42503	6.70315	6.31261	6.54267	6.47946	6.70315	-0.39054	-0.16048	-0.223683	0.00759836	0.0491698	0.247375	0.494726	0.0982621	0.48936	1
ILMN_1252517	Cpb2	56373	6.6606	6.54863	6.59766	6.47196	6.57619	6.64685	6.59248	6.39128	6.35131	6.74786	6.52363	6.76321	6.6023	6.565	6.44502	6.67823	6.67823	-0.0372967	-0.157273	0.0759367	0.666653	0.827623	0.0881742	0.273455	0.507636	0.846888	1
ILMN_2633350	Mfap4	76293	6.70399	6.7575	6.57669	6.36582	6.60731	6.71212	6.54996	6.54357	6.47323	6.47479	6.57763	6.84141	6.67939	6.56175	6.52225	6.63128	6.67939	-0.117643	-0.15714	-0.0481167	0.235298	0.485946	0.107974	0.3079	0.684519	0.916498	1
ILMN_2829015	Lifr	16880	6.84148	6.64655	6.68604	6.58456	6.60904	6.42223	6.728	6.48162	6.49596	7.14283	6.25552	6.68496	6.72469	6.53861	6.56853	6.69444	6.72469	-0.18608	-0.156163	-0.0302533	0.0982656	0.290315	0.158782	0.386283	0.854985	0.965237	1
ILMN_2662366	Egflam	268780	6.47501	6.9504	7.02066	6.57953	6.46119	6.51055	6.43148	6.64528	6.90254	6.59191	6.51132	6.5004	6.81536	6.51709	6.65977	6.53454	6.81536	-0.298267	-0.15559	-0.280813	0.028575	0.128374	0.299589	0.550196	0.0566839	0.39771	1
ILMN_1220603	Il15ra	16169	6.7737	6.72276	6.46593	6.61681	6.63639	6.51938	6.6569	6.37735	6.46532	6.73198	6.36254	6.62309	6.65413	6.59086	6.49986	6.57254	6.65413	-0.06327	-0.154273	-0.0815933	0.535113	0.746396	0.164735	0.394397	0.519976	0.852547	1
ILMN_1215580	Prl7d1	18814	6.7463	6.76865	6.54612	6.5356	6.56916	6.68879	6.43291	6.57701	6.58912	6.46055	6.62317	6.64151	6.68702	6.59785	6.53301	6.57508	6.68702	-0.0891733	-0.15401	-0.111947	0.300907	0.554351	0.0871408	0.27157	0.27007	0.697739	1
ILMN_1252597	1110033M05Rik	68675	8.22518	8.03679	8.14173	8.42222	8.43377	8.09503	8.12242	7.88595	7.93465	7.34872	7.2891	7.89925	8.13457	8.31701	7.98101	7.51236	8.31701	0.18244	-0.15356	-0.62221	0.385441	0.631391	0.48896	0.71472	0.0810951	0.456774	1
ILMN_2630852	Il7	16196	6.43051	6.96326	6.67646	6.77226	6.59877	6.49193	6.39593	6.79173	6.42361	6.86888	6.62049	6.55398	6.69008	6.62099	6.53709	6.68112	6.69008	-0.06909	-0.152987	-0.00896	0.561885	0.76301	0.235769	0.481713	0.951395	0.989508	1
ILMN_2650856	Cst11	78240	7.10826	6.86931	6.99383	6.90249	6.86307	6.79625	6.94132	6.85176	6.71937	6.97731	7.4018	6.72616	6.99047	6.85394	6.83748	7.03509	7.03509	-0.13653	-0.152983	0.0446233	0.35675	0.606713	0.32456	0.573365	0.855739	0.965482	1
ILMN_3005154	Lcn4	16821	6.67171	6.64401	6.62548	6.5885	6.62289	6.59431	6.54199	6.48735	6.45972	6.64064	6.67166	6.57006	6.64707	6.6019	6.49635	6.62745	6.64707	-0.0451667	-0.150713	-0.0196133	0.56568	0.765818	0.076693	0.251761	0.83756	0.960743	1
ILMN_1226099	Tnfsf13b	24099	6.88166	6.75698	6.50818	6.69343	6.61831	6.54876	6.50494	6.65837	6.53263	6.55016	6.55224	6.66764	6.71561	6.62017	6.56531	6.59001	6.71561	-0.09544	-0.150293	-0.125593	0.376793	0.62351	0.180887	0.416455	0.318529	0.732299	1
ILMN_1217703	Col11a1	12814	6.93479	6.71709	7.17923	6.70166	6.88438	6.5765	6.78231	6.76658	6.83175	6.71726	6.81706	7.05035	6.9437	6.72085	6.79355	6.86156	6.9437	-0.222857	-0.150157	-0.0821467	0.167148	0.401008	0.354064	0.60351	0.681901	0.915963	1
ILMN_2635784	Gpc1	14733	9.27257	8.84669	9.55011	8.56514	8.68061	8.43332	9.37875	8.77124	9.06894	9.08977	9.8288	9.27329	9.22312	8.55969	9.07298	9.39729	9.39729	-0.663433	-0.150147	0.174163	0.00412923	0.0310373	0.549581	0.756739	0.613007	0.894327	1
ILMN_2688364	Il9r	16199	6.6602	6.5459	6.5958	6.41086	6.47638	6.73981	6.56857	6.43428	6.34978	6.50057	6.64312	6.81956	6.60063	6.54235	6.45088	6.65442	6.65442	-0.0582833	-0.149757	0.0537833	0.547685	0.755291	0.104081	0.30099	0.640653	0.90346	1
ILMN_2859032	Gfod1	328232	7.60346	7.42395	7.19839	7.45726	7.38529	7.42581	7.17258	7.32539	7.27857	7.57257	6.7719	6.9884	7.4086	7.42279	7.25885	7.11096	7.42279	0.0141867	-0.149753	-0.297643	0.941764	0.975347	0.482967	0.710682	0.326815	0.73931	1
ILMN_1227426	Apool	68117	6.98903	6.649	6.67682	6.43059	6.70371	6.63954	6.51318	6.67516	6.6782	6.67401	6.40703	7.01652	6.77162	6.59128	6.62218	6.69919	6.77162	-0.180337	-0.149437	-0.07243	0.103408	0.300183	0.174951	0.407767	0.627952	0.899586	1
ILMN_2730054	Serpina3c	16625	6.90482	6.7822	6.63724	6.57926	6.69181	6.71986	6.57717	6.72098	6.57805	6.66572	6.71956	7.00649	6.77475	6.66364	6.6254	6.79726	6.79726	-0.11111	-0.149353	0.0225033	0.330204	0.583019	0.189909	0.4277	0.887006	0.972958	1
ILMN_1238505	Il10	16153	6.8459	7.46519	6.30034	6.33569	6.33482	6.57481	6.69148	6.35556	7.1252	6.38182	6.34901	6.30764	6.87048	6.41511	6.72408	6.34616	6.87048	-0.45537	-0.146397	-0.52432	0.0219747	0.107044	0.49151	0.716872	0.00909018	0.184418	1
ILMN_2919411	Osm	18413	6.86297	6.62738	6.63387	6.71498	6.50234	6.60029	6.59514	6.55365	6.53951	6.4906	6.48843	6.72052	6.70807	6.60587	6.56277	6.56652	6.70807	-0.102203	-0.145307	-0.141557	0.324589	0.577684	0.169023	0.400024	0.243841	0.673321	1
ILMN_2847887	Mst1	15235	6.62874	6.89094	6.78452	6.86758	6.78749	6.59746	6.62512	6.64955	6.59464	6.70549	7.17923	6.66107	6.76807	6.75084	6.6231	6.8486	6.8486	-0.0172233	-0.144963	0.08053	0.875273	0.94366	0.158506	0.386012	0.67043	0.912428	1
ILMN_1249270	Aggf1	66549	6.81639	6.71402	6.71463	6.71565	6.79652	6.57272	6.6624	6.57566	6.57242	6.7737	6.99327	6.69371	6.74835	6.69496	6.60349	6.82023	6.82023	-0.0533833	-0.144853	0.07188	0.585442	0.778366	0.134641	0.351008	0.651352	0.906314	1
ILMN_2493371	U46068	228801	6.80825	6.8058	6.64228	6.66652	6.69084	6.63482	6.63053	6.57381	6.62241	6.46419	7.07091	6.96742	6.75211	6.66406	6.60892	6.83417	6.83417	-0.08805	-0.143193	0.0820633	0.411881	0.653053	0.179827	0.414701	0.673091	0.912837	1
ILMN_2667369	B4galt1	14595	7.71478	7.25291	7.21199	7.26457	7.07606	7.25777	7.53134	7.16424	7.05554	6.96048	7.085	6.67383	7.39323	7.19947	7.25037	6.90644	7.39323	-0.19376	-0.142853	-0.48679	0.310589	0.563741	0.535099	0.746711	0.0394689	0.34447	1
ILMN_1235499	Pros1	19128	6.83094	7.11744	6.90075	7.12818	7.04786	6.85966	6.72322	6.69869	7.00209	6.97327	6.97563	6.70542	6.94971	7.0119	6.808	6.88477	7.0119	0.06219	-0.14171	-0.0649367	0.686336	0.839434	0.368545	0.61649	0.72524	0.926761	1
ILMN_2737302	Cxcl12	20315	6.64357	6.71899	6.7991	6.58829	6.62123	6.62101	6.56341	6.55848	6.6185	6.58918	6.6929	7.00274	6.72055	6.61018	6.58013	6.76161	6.76161	-0.110377	-0.140423	0.0410533	0.201792	0.446529	0.122967	0.332097	0.77671	0.943505	1
ILMN_1221851	Adamts2	216725	6.70783	6.78598	6.58853	6.52744	6.60384	6.53779	6.61404	6.61615	6.43357	6.65254	6.62736	6.81418	6.69411	6.55636	6.55459	6.69803	6.69803	-0.137757	-0.139527	0.00391333	0.165479	0.398683	0.174772	0.407739	0.975698	0.9939	1
ILMN_2638121	Nucb2	53322	6.88672	6.71352	6.76337	6.80095	6.73578	6.75776	6.54231	6.7065	6.6971	6.61336	6.59307	6.79533	6.78787	6.76483	6.64864	6.66725	6.78787	-0.02304	-0.139233	-0.120617	0.84154	0.926779	0.225209	0.470177	0.34773	0.753508	1
ILMN_2655058	Fstl4	320027	6.61385	6.75066	6.57403	6.56552	6.54215	6.61658	6.44404	6.52069	6.55694	6.54097	6.63655	6.64983	6.64618	6.57475	6.50722	6.60912	6.64618	-0.07143	-0.138957	-0.0370633	0.389737	0.634965	0.104491	0.301768	0.716458	0.92549	1
ILMN_1234779	Ltbp1	268977	6.63808	6.69511	6.80961	6.39989	6.53247	6.56452	6.63504	6.59017	6.50149	6.75688	6.68047	6.78688	6.71427	6.49896	6.57557	6.74141	6.74141	-0.215307	-0.1387	0.0271433	0.0527935	0.195337	0.185543	0.422715	0.842748	0.96207	1
ILMN_1256309	Luzp2	233271	6.91206	6.79787	6.59539	6.53168	6.61944	6.61848	6.66795	6.54622	6.67829	6.69115	7.04085	6.85333	6.76844	6.58987	6.63082	6.86178	6.86178	-0.178573	-0.13762	0.0933367	0.0923171	0.279021	0.204429	0.446894	0.582871	0.881509	1
ILMN_2595664	Dhh	13363	6.83807	7.0376	6.8271	6.62363	6.73597	6.69566	6.73372	6.86123	6.69681	6.59939	6.94065	7.11775	6.90092	6.68509	6.76392	6.88593	6.90092	-0.215837	-0.137003	-0.0149933	0.126936	0.341047	0.352464	0.602045	0.938227	0.987109	1
ILMN_1212724	Msmb	17695	6.75582	6.62531	6.7822	6.53712	6.50825	6.62004	6.45263	6.70054	6.59915	6.5326	6.65794	6.76647	6.72111	6.55514	6.58411	6.65234	6.72111	-0.165973	-0.137003	-0.0687733	0.0757468	0.247116	0.154637	0.380027	0.527514	0.856725	1
ILMN_2467245	Tnf	21926	7.30415	7.12728	7.11561	7.33301	7.25634	7.39026	7.02686	6.94575	7.16344	8.41244	7.42231	7.76414	7.18235	7.32654	7.04535	7.8663	7.8663	0.14419	-0.136997	0.68395	0.400468	0.643586	0.457783	0.690703	0.0365835	0.336854	1
ILMN_2595132	4931403E03Rik	75718	6.70443	6.91149	6.67635	6.59162	6.74454	6.89975	6.61044	6.68293	6.59369	6.71503	6.78575	7.23921	6.76409	6.7453	6.62902	6.91333	6.91333	-0.0187867	-0.13507	0.14924	0.874392	0.943253	0.226331	0.471379	0.453033	0.818897	1
ILMN_2905573	Olfm2	244723	7.01879	6.79523	6.93248	6.77696	6.72999	6.93512	6.71772	6.8193	6.80431	6.79065	7.13912	7.00193	6.9155	6.81402	6.78044	6.97723	6.97723	-0.101477	-0.135057	0.0617333	0.415143	0.655923	0.303326	0.553665	0.780085	0.944591	1
ILMN_1252953	Cbln1	12404	6.88909	6.78984	6.6996	6.82144	6.69543	6.81563	6.58401	6.79096	6.60057	6.74835	6.71486	7.05276	6.79284	6.7775	6.65851	6.83866	6.83866	-0.0153433	-0.13433	0.0458133	0.904066	0.958057	0.289104	0.54024	0.810616	0.953364	1
ILMN_3154568	Pglyrp4	384997	6.8785	6.64196	6.80417	6.65454	6.75158	6.6862	6.53321	6.69432	6.69516	6.7757	6.69586	6.78399	6.77488	6.69744	6.6409	6.75185	6.77488	-0.0774367	-0.13398	-0.0230267	0.480672	0.708238	0.24913	0.496381	0.874645	0.970221	1
ILMN_1248099	Col16a1	107581	7.47118	7.33647	7.1885	7.70323	6.6088	6.9571	6.934	7.43285	7.23002	7.27587	8.14727	7.43471	7.33205	7.08971	7.19896	7.61928	7.61928	-0.24234	-0.133093	0.287233	0.30608	0.559359	0.554556	0.76017	0.431804	0.808042	1
ILMN_2627774	A430110N23Rik	269855	6.79602	6.81129	6.6479	6.59086	6.56589	6.79787	6.57609	6.65881	6.62117	6.43435	6.75783	6.89251	6.75174	6.65154	6.61869	6.6949	6.75174	-0.100197	-0.133047	-0.05684	0.365848	0.614791	0.222388	0.466836	0.687665	0.91723	1
ILMN_2776600	Psap	19156	10.9551	10.9734	10.541	9.90238	9.86158	9.90999	11.2342	10.3362	10.5011	10.187	9.69748	9.32373	10.8232	9.89132	10.6905	9.73607	10.8232	-0.93185	-0.132667	-1.0871	5.02e-05	0.00109867	0.574131	0.772983	0.00134292	0.0707926	1
ILMN_1234281	Ceacam10	26366	6.93835	6.98247	7.24351	6.83423	6.9679	7.06422	6.84406	6.78497	7.14312	7.56484	7.21537	6.65857	7.05478	6.95545	6.92405	7.14626	7.14626	-0.0993267	-0.130727	0.0914833	0.535641	0.746621	0.441026	0.678651	0.733519	0.928302	1
ILMN_2712176	C4bp	12269	6.75978	6.64679	6.62441	6.56766	6.5502	6.52458	6.62594	6.5407	6.47309	6.40214	6.49743	6.65132	6.67699	6.54748	6.54658	6.51696	6.67699	-0.129513	-0.130417	-0.16003	0.146597	0.372097	0.173153	0.406018	0.132609	0.540053	1
ILMN_2943256	Defcr21	66298	6.8892	6.86499	6.70325	6.6608	6.84406	6.92003	6.61981	6.78303	6.66672	6.74174	6.61687	6.70423	6.81915	6.8083	6.68985	6.68761	6.81915	-0.01085	-0.129293	-0.131533	0.929838	0.969914	0.286161	0.53707	0.353838	0.757918	1
ILMN_2497831	Proz	66901	6.66116	6.71598	6.81086	6.65235	6.66862	6.64655	6.68666	6.57795	6.53773	6.60602	6.78634	6.61882	6.72933	6.65584	6.60078	6.67039	6.72933	-0.0734933	-0.128553	-0.05894	0.478349	0.707035	0.202602	0.444863	0.642803	0.903686	1
ILMN_2990197	Bola3	78653	7.11227	7.28513	6.99553	7.11421	7.09112	7.13369	6.97857	7.01025	7.02647	6.86366	6.95059	6.64046	7.13098	7.11301	7.0051	6.81824	7.13098	-0.01797	-0.12588	-0.31274	0.91903	0.965445	0.500584	0.723289	0.139953	0.548766	1
ILMN_2456957	Wnt7b	22422	6.70404	6.63086	6.86651	6.60395	6.6372	6.55382	6.6104	6.57632	6.63804	6.71817	6.83132	7.0507	6.7338	6.59832	6.60825	6.86673	6.86673	-0.13548	-0.12555	0.132927	0.172099	0.40787	0.207951	0.450323	0.42685	0.804931	1
ILMN_1229746	Ecm1	13601	6.79335	6.99233	6.66836	6.73298	6.75527	6.72686	6.58915	6.73716	6.75332	6.73478	6.55507	6.98394	6.81801	6.73837	6.69321	6.75793	6.81801	-0.0796433	-0.124803	-0.0600833	0.518617	0.735933	0.337829	0.586368	0.713001	0.924318	1
ILMN_2878161	2310033E01Rik	641361	6.98362	7.12292	6.84331	6.76739	6.78853	6.95797	6.78639	6.90254	6.88931	6.77099	7.22084	7.17274	6.98328	6.83796	6.85941	7.05486	7.05486	-0.14532	-0.12387	0.0715733	0.328766	0.581567	0.420476	0.662238	0.777942	0.944114	1
ILMN_1219869	Il15	16168	7.02472	7.20167	6.9728	6.85616	6.92565	7.09326	6.90134	7.04272	6.88471	6.97563	7.33485	7.3905	7.0664	6.95836	6.94292	7.23366	7.23366	-0.10804	-0.123473	0.167263	0.508241	0.728669	0.472744	0.701682	0.540548	0.861939	1
ILMN_1220516	Wnt3a	22416	6.52995	6.61499	6.55127	6.3959	6.61035	6.75883	6.40499	6.41752	6.50469	6.57118	6.54319	6.84309	6.5654	6.58836	6.4424	6.65249	6.65249	0.0229567	-0.123003	0.0870833	0.811016	0.910051	0.12617	0.337812	0.413754	0.796879	1
ILMN_2899041	Mmp3	17392	6.72616	6.85997	6.35293	6.43741	6.53665	6.61318	6.47143	6.48808	6.61132	6.56293	6.40066	6.72421	6.64635	6.52908	6.52361	6.5626	6.64635	-0.117273	-0.122743	-0.0837533	0.250118	0.501475	0.250562	0.498083	0.471373	0.828516	1
ILMN_2647757	Ccl11	20292	7.06612	6.87205	6.98524	6.90923	6.80859	6.81627	6.89395	6.80524	6.85727	6.77525	7.20724	7.08905	6.97447	6.8447	6.85215	7.02385	7.02385	-0.129773	-0.122317	0.0493767	0.404578	0.646757	0.41464	0.658066	0.837591	0.960743	1
ILMN_2872207	Rnase13	497071	6.92418	6.64537	6.68481	6.33281	6.66191	6.63516	6.50618	6.79523	6.58692	6.60028	6.54995	7.01342	6.75145	6.54329	6.62944	6.72122	6.75145	-0.20816	-0.12201	-0.0302367	0.0911507	0.27642	0.311087	0.560806	0.842677	0.96207	1
ILMN_1254956	Adamts16	271127	6.77685	6.74405	6.62034	6.56272	6.68059	6.64467	6.49644	6.6473	6.6337	6.56334	6.73083	6.89647	6.71375	6.62933	6.59248	6.73021	6.73021	-0.08442	-0.121267	0.0164667	0.393826	0.638217	0.24362	0.490632	0.905988	0.978402	1
ILMN_3009579	Cova1	209224	7.2885	7.54327	6.69594	7.45613	7.39598	7.11621	6.99327	7.01743	7.15327	7.47927	6.57744	7.40672	7.1759	7.32277	7.05466	7.15448	7.32277	0.14687	-0.121247	-0.0214267	0.45919	0.689294	0.549152	0.756463	0.941487	0.98763	1
ILMN_1215854	Matn4	17183	6.61492	6.71643	6.66178	6.46204	6.56095	6.52834	6.52858	6.52735	6.57505	6.48547	6.59943	6.78907	6.66438	6.51711	6.54366	6.62466	6.66438	-0.147267	-0.120717	-0.03972	0.0991325	0.291919	0.185628	0.422715	0.726513	0.926766	1
ILMN_2798400	Lcat	16816	6.83479	6.55066	6.68734	6.75516	6.72527	6.71298	6.67203	6.5444	6.49476	6.78243	6.72343	6.39662	6.69093	6.73114	6.5704	6.63416	6.73114	0.0402067	-0.120533	-0.05677	0.709859	0.853561	0.248034	0.495344	0.650535	0.906314	1
ILMN_2755337	Prssl1	73106	6.63615	6.69065	6.60701	6.52092	6.59825	6.55103	6.5839	6.4644	6.52417	6.62746	6.78497	6.55266	6.6446	6.55673	6.52416	6.65503	6.65503	-0.08787	-0.120447	0.0104267	0.28604	0.539345	0.171375	0.403279	0.925196	0.983076	1
ILMN_2997923	Apoa1bp	246703	10.5323	11.0145	11.0295	10.6705	10.7655	10.8571	10.5928	10.7972	10.8258	10.9421	10.2744	10.5775	10.8588	10.7644	10.7386	10.598	10.8588	-0.0944	-0.120167	-0.260767	0.606977	0.791867	0.549231	0.756519	0.39099	0.781401	1
ILMN_2734863	Il1f5	54450	6.75975	6.79217	6.40364	6.64645	6.57542	6.58156	6.45737	6.60167	6.53889	6.48112	6.70512	6.66985	6.65185	6.60114	6.53264	6.6187	6.65185	-0.05071	-0.11921	-0.0331567	0.610468	0.79449	0.232095	0.477611	0.778501	0.944274	1
ILMN_2670847	Cpa1	109697	6.72714	6.72778	6.53709	6.46452	6.49597	6.51826	6.45549	6.72184	6.45724	6.41446	6.43786	6.48855	6.664	6.49292	6.54486	6.44696	6.664	-0.171087	-0.119147	-0.217047	0.08603	0.26632	0.245565	0.492696	0.0368973	0.338114	1
ILMN_2821730	Lgi1	56839	6.70006	6.81081	6.55315	6.53783	6.49825	6.64904	6.53254	6.5605	6.61587	6.69205	6.69618	6.56334	6.68801	6.56171	6.56964	6.65052	6.68801	-0.1263	-0.11837	-0.0374833	0.177017	0.414667	0.19466	0.433781	0.730056	0.927347	1
ILMN_2592166	Mup4	17843	6.56774	6.80242	6.51421	6.41354	6.65281	6.58048	6.51044	6.50109	6.51818	6.70308	6.66773	6.63264	6.62812	6.54894	6.5099	6.66782	6.66782	-0.07918	-0.11822	0.0396933	0.412026	0.65308	0.196472	0.436333	0.721776	0.926266	1
ILMN_2594846	C9	12279	6.84073	6.827	7.06044	6.76307	6.79698	6.57067	6.86503	6.77048	6.74018	6.76321	6.76733	6.99167	6.90939	6.71024	6.7919	6.84074	6.90939	-0.19915	-0.117493	-0.0686533	0.133549	0.352287	0.371686	0.61904	0.716373	0.92549	1
ILMN_2733356	Endod1	71946	10.786	10.6102	10.8714	10.8782	10.7933	10.3577	10.3606	10.4995	11.0565	10.8137	10.6842	9.04878	10.7559	10.6764	10.6389	10.1822	10.7559	-0.0794667	-0.117	-0.57364	0.703327	0.849418	0.618811	0.80135	0.145188	0.556147	1
ILMN_3049094	Prss29	114662	6.54562	6.87305	6.58281	6.6394	6.51648	6.76357	6.64208	6.56284	6.4463	6.54826	6.51277	6.64415	6.66716	6.63982	6.55041	6.56839	6.66716	-0.0273433	-0.116753	-0.0987667	0.799329	0.903209	0.271327	0.52097	0.415007	0.797388	1
ILMN_1219209	Hpa	15442	6.89792	6.87945	6.95797	6.75373	6.73211	7.02348	6.76221	6.85405	6.77226	6.76048	6.96773	7.10174	6.91178	6.83644	6.79617	6.94332	6.94332	-0.07534	-0.115607	0.0315367	0.53914	0.748916	0.358042	0.607286	0.874012	0.969907	1
ILMN_1245726	Psp	19194	6.63574	6.60529	6.72307	6.61425	6.68297	6.68593	6.54239	6.54203	6.53356	6.45518	6.56092	6.83203	6.6547	6.66105	6.53933	6.61604	6.66105	0.00635	-0.115373	-0.0386567	0.947696	0.977542	0.22671	0.47187	0.749816	0.933613	1
ILMN_2713060	2900046G09Rik	78408	7.70708	7.8868	7.4516	7.08459	7.31861	7.40341	8.08252	6.99129	7.62814	7.65189	6.65697	7.81647	7.68183	7.26887	7.56732	7.37511	7.68183	-0.412957	-0.11451	-0.306717	0.0508602	0.190976	0.680036	0.842016	0.37976	0.775124	1
ILMN_1253806	Col1a2	12843	6.80164	6.84043	6.78543	6.69364	6.78931	6.69472	6.71367	6.67406	6.69781	6.75739	6.95513	7.0489	6.80917	6.72589	6.69518	6.92047	6.92047	-0.0832767	-0.113987	0.111307	0.41732	0.657946	0.279976	0.529895	0.54731	0.865666	1
ILMN_1233455	Olfml3	99543	6.59552	6.66091	6.3651	6.46685	6.51998	6.48065	6.45884	6.38877	6.43415	6.49044	6.48267	8.32195	6.54051	6.48916	6.42725	7.09835	7.09835	-0.05135	-0.113257	0.557843	0.569552	0.768331	0.212632	0.455627	0.142835	0.553366	1
ILMN_2744374	Sbsn	282619	6.77536	6.76623	7.0881	6.76084	6.59134	6.79616	6.74408	6.72202	6.82523	6.80867	6.92026	6.65235	6.87656	6.71611	6.76378	6.79376	6.87656	-0.16045	-0.112787	-0.0828033	0.199856	0.444138	0.387089	0.63247	0.622214	0.897004	1
ILMN_1226009	Sned1	208777	6.81663	6.48672	6.54375	6.43709	6.3873	6.55786	6.39937	6.68399	6.4312	6.62882	6.85031	6.60792	6.6157	6.46075	6.50485	6.69568	6.69568	-0.15495	-0.110847	0.0799833	0.116845	0.324594	0.275838	0.525571	0.510289	0.84796	1
ILMN_2830333	Hpx	15458	7.03909	6.76259	6.69941	6.74975	6.68711	6.65364	6.66045	6.69435	6.81544	6.7036	6.81424	6.76225	6.8337	6.69683	6.72341	6.76003	6.8337	-0.136863	-0.110283	-0.0736667	0.267404	0.519821	0.400897	0.645506	0.641258	0.90346	1
ILMN_2726192	Chrdl1	83453	6.80463	6.65932	6.51463	6.6389	6.67105	6.64075	6.55439	6.52486	6.56896	6.37698	6.52624	6.76023	6.65953	6.65023	6.5494	6.55448	6.65953	-0.00929333	-0.110123	-0.105043	0.922324	0.967177	0.258387	0.506276	0.363121	0.762651	1
ILMN_2772998	Enpp2	18606	6.8476	6.75619	6.74149	6.69664	6.83714	6.62857	6.74096	6.64852	6.6258	6.59311	6.89598	6.52363	6.78176	6.72078	6.67176	6.67091	6.78176	-0.0609767	-0.11	-0.110853	0.558875	0.761814	0.296468	0.547192	0.392291	0.782019	1
ILMN_1220595	Il17a	16171	6.85806	6.86359	6.85758	6.71587	6.68257	6.84442	6.7213	6.7813	6.7484	6.73057	7.04291	6.86179	6.85974	6.74762	6.75033	6.87842	6.87842	-0.112123	-0.10941	0.01868	0.350491	0.60102	0.396812	0.641554	0.913922	0.980784	1
ILMN_2970494	Serpina3k	20714	6.79341	6.73952	6.64358	6.52669	6.57147	6.63044	6.56293	6.70423	6.58492	6.58153	6.6846	6.8248	6.7255	6.5762	6.61736	6.69698	6.7255	-0.149303	-0.108143	-0.0285267	0.160906	0.392361	0.311558	0.561149	0.828747	0.957953	1
ILMN_2757617	Il1rl1	17082	6.6429	6.57344	6.46411	6.7344	6.92461	6.6605	6.51587	6.47588	6.3716	6.85066	6.43113	6.31194	6.56015	6.77317	6.45445	6.53124	6.77317	0.21302	-0.1057	-0.0289067	0.0411881	0.16644	0.224508	0.469653	0.813499	0.954068	1
ILMN_2708190	Angptl3	30924	6.58842	6.81685	6.61981	6.57717	6.61618	6.59958	6.56642	6.63241	6.51129	6.56833	6.55817	6.69547	6.67503	6.59764	6.57004	6.60732	6.67503	-0.0773833	-0.104987	-0.0677033	0.383407	0.629671	0.254983	0.502211	0.546622	0.865314	1
ILMN_1225311	Ifnar2	15976	6.58964	6.65539	6.47921	6.62805	6.5698	6.4505	6.58407	6.39137	6.43538	6.64704	6.62453	6.7033	6.57475	6.54945	6.47027	6.65829	6.65829	-0.0252967	-0.104473	0.0835433	0.770088	0.887369	0.255393	0.502634	0.437712	0.811665	1
ILMN_2670375	Itm2b	16432	12.3697	12.8097	12.7302	11.9098	11.7875	11.8362	12.3624	12.5028	12.7352	12.5899	11.5657	12.4884	12.6365	11.8445	12.5335	12.2147	12.6365	-0.792033	-0.103067	-0.421867	3.66e-05	0.000855808	0.547994	0.755445	0.135848	0.54375	1
ILMN_1215737	Hyal3	109685	7.12916	7.12108	7.09929	6.52826	6.62577	6.84509	7.04509	7.10592	6.89118	7.0697	6.68276	6.86796	7.11651	6.66637	7.01406	6.87347	7.11651	-0.450137	-0.102447	-0.243037	0.0178261	0.0918561	0.61608	0.799645	0.270195	0.697881	1
ILMN_2756586	1500005I02Rik	72014	6.66962	6.73398	6.63086	6.49326	6.48624	6.54093	6.45806	6.70636	6.56962	6.44937	6.5467	6.87551	6.67815	6.50681	6.57801	6.62386	6.67815	-0.171343	-0.10014	-0.0542933	0.062584	0.218895	0.295076	0.545487	0.649316	0.906314	1
ILMN_2668510	Hp	15439	6.66708	6.90283	6.61453	6.73241	6.74294	6.79258	6.72374	6.5197	6.64222	6.74342	6.62843	6.86067	6.72815	6.75598	6.62855	6.74417	6.75598	0.02783	-0.0995933	0.0160267	0.798917	0.903173	0.370427	0.617824	0.91325	0.980744	1
ILMN_1241813	Adm2	223780	6.42664	6.59456	6.83459	6.56762	6.49869	6.84043	6.55201	6.43862	6.56991	6.63227	6.63155	6.70239	6.6186	6.63558	6.52018	6.6554	6.6554	0.0169833	-0.0984167	0.0368067	0.880651	0.946288	0.362861	0.611535	0.764248	0.939089	1
ILMN_2815337	Hrg	94175	6.58477	6.77963	6.80308	6.70771	6.66596	6.50913	6.66307	6.69521	6.51522	6.63885	7.10974	6.76757	6.72249	6.6276	6.6245	6.83872	6.83872	-0.0948933	-0.0979933	0.116227	0.340793	0.592293	0.341136	0.589713	0.532849	0.859233	1
ILMN_1221256	Igj	16069	6.75527	6.78915	6.47348	6.45888	6.66157	6.62647	6.52122	6.72055	6.48365	6.48703	6.63277	6.58186	6.67263	6.58231	6.57514	6.56722	6.67263	-0.0903267	-0.0974933	-0.105413	0.381222	0.627933	0.359059	0.608387	0.362598	0.762471	1
ILMN_3006047	Defb30	73670	6.63977	6.74826	6.90088	6.80024	6.649	6.57623	6.56295	6.73435	6.70019	6.8354	6.66115	6.63031	6.76297	6.67516	6.66583	6.70895	6.76297	-0.0878133	-0.09714	-0.0540167	0.448513	0.681815	0.385532	0.631096	0.690101	0.917492	1
ILMN_2753867	Scgb3a2	117158	6.49258	6.60649	6.55939	6.46541	6.62111	6.42335	6.39	6.52761	6.4531	6.62839	6.83644	6.48522	6.55282	6.50329	6.4569	6.65002	6.65002	-0.04953	-0.0959167	0.0971967	0.583294	0.776824	0.289962	0.540876	0.383474	0.777628	1
ILMN_1246807	Adamdec1	58860	6.72333	6.7317	6.53969	6.62043	6.73495	6.6132	6.55727	6.57986	6.5712	6.63448	6.74749	7.02992	6.66491	6.65619	6.56944	6.80396	6.80396	-0.00871333	-0.0954633	0.139057	0.926748	0.968939	0.289366	0.540373	0.351044	0.755034	1
ILMN_1235621	Bche	12038	6.64009	6.82743	6.91518	6.7966	6.77707	6.88694	6.79146	6.62656	6.68344	6.8871	6.77233	7.09242	6.79423	6.8202	6.70049	6.91728	6.91728	0.02597	-0.0937467	0.12305	0.83198	0.92173	0.442921	0.679237	0.536124	0.860136	1
ILMN_1236929	Ifna12	242519	6.65262	6.69637	6.7571	6.72363	6.70239	6.65978	6.59187	6.66461	6.56956	6.73398	6.65599	6.67077	6.70203	6.69527	6.60868	6.68691	6.70203	-0.00676333	-0.09335	-0.0151167	0.944611	0.976253	0.343887	0.592281	0.904525	0.977889	1
ILMN_2914938	F13a1	74145	6.29516	7.34233	6.36643	6.4207	6.30289	6.34687	6.35354	6.52206	6.85862	6.67516	7.1439	6.21815	6.66797	6.35682	6.57807	6.67907	6.67907	-0.311153	-0.0899	0.0110967	0.0814383	0.258188	0.62458	0.8054	0.95979	0.990735	1
ILMN_1229804	Lta	16992	6.76318	6.7625	6.49854	6.55935	6.72636	6.59717	6.61967	6.58184	6.55683	6.57705	6.70342	6.74212	6.67474	6.62763	6.58611	6.6742	6.67474	-0.0471133	-0.0886267	-0.000543333	0.607037	0.791867	0.34244	0.591041	0.996133	0.999309	1
ILMN_2679377	Chgb	12653	6.82254	6.82124	6.67336	6.64375	6.71394	6.72678	6.67822	6.7035	6.67073	6.70374	6.70594	6.74383	6.77238	6.69482	6.68415	6.71784	6.77238	-0.0775567	-0.08823	-0.0545433	0.42317	0.66316	0.383044	0.628971	0.642602	0.903686	1
ILMN_1241648	Folr4	64931	6.60321	6.63655	6.52166	6.59066	6.51387	6.72	6.53575	6.51754	6.44345	6.56732	6.51096	6.87134	6.58714	6.60818	6.49891	6.64987	6.64987	0.0210367	-0.0882267	0.0627333	0.804723	0.906377	0.30661	0.556888	0.565974	0.873631	1
ILMN_1236299	Lyzl6	69444	6.81618	6.91968	6.96291	6.84992	6.78543	7.10484	6.80505	6.68911	6.94132	6.81544	6.98182	7.08738	6.89959	6.9134	6.81183	6.96155	6.96155	0.0138067	-0.0877633	0.0619567	0.923949	0.967846	0.533089	0.745002	0.769508	0.940417	1
ILMN_1241630	Spinlw1	75526	6.62381	6.64499	6.58553	6.58412	6.41889	6.61967	6.55863	6.56796	6.46505	7.08593	6.59725	6.53249	6.61811	6.54089	6.53055	6.73856	6.73856	-0.0772167	-0.0875633	0.120447	0.411738	0.653042	0.31274	0.56219	0.418413	0.800285	1
ILMN_2740559	Rptn	20129	6.55337	6.73997	6.45631	6.66418	6.79096	6.63063	6.52601	6.49894	6.46656	6.87865	6.5493	6.44389	6.58322	6.69526	6.49717	6.62395	6.69526	0.11204	-0.0860467	0.04073	0.223459	0.4728	0.362574	0.611454	0.737792	0.929556	1
ILMN_2863849	C1qtnf3	81799	6.61284	6.79335	6.69104	6.56391	6.5795	6.5836	6.5108	6.66862	6.66011	6.45812	6.80744	6.77015	6.69908	6.57567	6.61318	6.67857	6.69908	-0.123407	-0.0859	-0.0205067	0.217832	0.46652	0.408106	0.652134	0.875765	0.970727	1
ILMN_2695360	Lcn13	227627	6.70396	6.61353	6.856	6.64641	6.57371	6.75342	6.55072	6.71659	6.64934	6.58406	6.76689	6.89568	6.7245	6.65785	6.63888	6.74888	6.74888	-0.06665	-0.0856133	0.02438	0.544412	0.753152	0.44185	0.678698	0.874476	0.970166	1
ILMN_2778438	A830006F12Rik	320460	6.61097	6.76097	6.84406	6.64868	6.64294	6.70745	6.54717	6.7422	6.67271	6.71091	6.95103	6.90775	6.73867	6.66636	6.65403	6.85656	6.85656	-0.07231	-0.08464	0.117897	0.506571	0.727508	0.43031	0.669374	0.479327	0.833082	1
ILMN_1224331	A830006F12Rik	320460	6.96524	6.96664	6.94282	6.91206	6.88073	7.01576	6.79804	6.98619	6.83807	6.81259	7.23994	6.99952	6.95823	6.93618	6.8741	7.01735	7.01735	-0.02205	-0.0841333	0.0591167	0.866342	0.939122	0.560129	0.764201	0.788915	0.947459	1
ILMN_1242352	Acp6	66659	9.38915	9.12367	9.46903	9.54301	9.40989	9.27257	9.18778	9.2463	9.29581	9.88876	9.48467	9.31448	9.32728	9.40849	9.2433	9.56264	9.56264	0.0812067	-0.0839867	0.235353	0.68999	0.841854	0.702273	0.854392	0.46521	0.825269	1
ILMN_2608000	Ly6g5b	266614	6.79033	6.86513	6.38986	6.5001	6.67466	6.79568	6.52394	6.67826	6.59288	6.4925	6.58173	6.51654	6.68177	6.65681	6.59836	6.53026	6.68177	-0.02496	-0.0834133	-0.151517	0.829454	0.920218	0.43659	0.674907	0.217062	0.642284	1
ILMN_2692759	Pbsn	54192	6.86503	6.64323	6.5488	6.42023	6.63747	6.60848	6.62923	6.60406	6.57365	6.69352	6.51591	6.63063	6.68569	6.55539	6.60231	6.61335	6.68569	-0.130293	-0.0833733	-0.0723333	0.189383	0.43075	0.361237	0.610251	0.532289	0.859049	1
ILMN_2683113	Ang1	11727	7.08973	6.85084	6.96048	6.81823	6.92418	6.81634	6.93984	6.8354	6.87627	6.75251	7.08873	6.8819	6.96702	6.85292	6.88384	6.90771	6.96702	-0.1141	-0.08318	-0.0593033	0.401762	0.644711	0.587741	0.781068	0.760262	0.937311	1
ILMN_1241892	Sod3	20657	6.79744	6.6849	6.49862	6.50991	6.59	6.70733	6.47585	6.66524	6.59266	6.49776	6.57334	6.90684	6.66032	6.60241	6.57792	6.65931	6.66032	-0.0579067	-0.0824033	-0.00100667	0.556251	0.760816	0.407883	0.651947	0.993373	0.998461	1
ILMN_1257255	1110033M05Rik	68675	6.86736	6.72588	6.60707	6.55534	6.64335	6.83287	6.58034	6.7712	6.60464	6.42011	6.70657	6.64581	6.73344	6.67719	6.65206	6.59083	6.73344	-0.05625	-0.0813767	-0.142607	0.605488	0.790917	0.437477	0.675856	0.252358	0.680531	1
ILMN_2744565	Hpx	15458	6.91318	6.60216	6.50204	6.559	6.52002	6.61747	6.47414	6.48451	6.81486	6.6103	6.38931	6.39054	6.67246	6.5655	6.59117	6.46338	6.67246	-0.106963	-0.08129	-0.209077	0.310748	0.563784	0.477078	0.705554	0.082913	0.460078	1
ILMN_1257065	B130011O06Rik	22371	6.39922	6.41327	6.47644	6.42916	6.41465	6.85248	6.38885	6.25319	6.40523	6.44565	7.14646	6.44912	6.42964	6.56543	6.34909	6.68041	6.68041	0.135787	-0.0805533	0.250767	0.161878	0.39392	0.278391	0.528441	0.0995842	0.491743	1
ILMN_2852624	Hamp2	66438	6.65938	6.63755	6.74897	6.67361	6.7202	6.70103	6.6277	6.69173	6.48502	6.76552	7.02722	6.76428	6.68197	6.69828	6.60148	6.85234	6.85234	0.0163133	-0.0804833	0.170373	0.848334	0.930646	0.368731	0.616604	0.301848	0.724414	1
ILMN_1243637	Vip	22353	6.76693	6.83233	6.45497	6.56228	6.65659	6.6339	6.57081	6.5963	6.64977	6.5454	6.61971	6.686	6.68474	6.61759	6.60563	6.61704	6.68474	-0.0671533	-0.0791167	-0.0677067	0.510899	0.730629	0.44102	0.678651	0.567564	0.874272	1
ILMN_2468007	Wnt16	93735	6.71889	6.65162	6.71255	6.59765	6.65446	6.54423	6.45699	6.69543	6.69396	6.51755	6.82882	6.72731	6.69435	6.59878	6.61546	6.69123	6.69435	-0.0955733	-0.0788933	-0.00312667	0.300018	0.55356	0.428508	0.668145	0.979828	0.995678	1
ILMN_2693612	Pglyrp4	384997	6.50072	6.63351	6.86976	6.66686	6.64018	6.66398	6.57114	6.61628	6.58061	6.62692	6.65233	6.52829	6.668	6.65701	6.58934	6.60251	6.668	-0.01099	-0.0786533	-0.0654833	0.915081	0.96406	0.447443	0.682686	0.556037	0.867867	1
ILMN_1214228	Bdnf	12064	6.61165	6.6782	6.7416	6.60398	6.50123	6.61794	6.6301	6.47713	6.68998	6.64071	6.68618	6.63791	6.67715	6.57438	6.59907	6.65493	6.67715	-0.102767	-0.07808	-0.0222167	0.261638	0.513611	0.396411	0.641147	0.84396	0.962565	1
ILMN_2692412	Defb2	13215	6.54007	6.62995	6.51949	6.36712	6.43996	6.42058	6.49343	6.44493	6.51874	6.31655	7.08132	6.57008	6.56317	6.40922	6.4857	6.65598	6.65598	-0.15395	-0.07747	0.0928133	0.0593326	0.211859	0.362774	0.611535	0.521965	0.853774	1
ILMN_2724496	Prl3c1	27372	6.6803	6.69701	6.5904	6.40184	6.63973	6.63056	6.62761	6.72006	6.38772	6.52789	6.43235	6.70054	6.6559	6.55738	6.57846	6.55359	6.6559	-0.0985267	-0.07744	-0.10231	0.286142	0.539476	0.421055	0.662623	0.314329	0.730187	1
ILMN_2866901	Efemp2	58859	8.85906	8.73573	8.86866	8.44447	8.35303	8.16642	9.0234	8.9008	8.30776	9.28283	9.58232	9.15031	8.82115	8.32131	8.74399	9.33849	9.33849	-0.499843	-0.0771633	0.517337	0.0306203	0.135384	0.761235	0.885939	0.125352	0.532034	1
ILMN_3001827	Serpinf2	18816	6.85823	6.73153	6.47685	6.4768	6.61888	6.57127	6.39989	6.69745	6.7429	6.45732	6.73806	6.79744	6.68887	6.55565	6.61341	6.66427	6.68887	-0.13322	-0.0754567	-0.0245967	0.184088	0.424379	0.495951	0.719901	0.853592	0.964697	1
ILMN_2754305	Dand5	23863	6.48714	6.55936	6.43768	6.43324	6.54807	6.33328	6.44482	6.38301	6.43263	6.68081	6.71855	6.54823	6.49473	6.4382	6.42015	6.6492	6.6492	-0.05653	-0.0745733	0.15447	0.492014	0.716127	0.335498	0.584174	0.126556	0.533949	1
ILMN_2539682	LOC384490	14177	6.65778	6.53425	6.71855	6.64463	6.66683	6.6166	6.54196	6.51766	6.62982	6.56623	6.65825	6.69454	6.63686	6.64269	6.56315	6.63967	6.64269	0.00582667	-0.0737133	0.00281333	0.94628	0.977191	0.418675	0.660831	0.978915	0.995375	1
ILMN_1256080	Tulp2	56734	6.59818	6.473	6.48086	6.51842	7.14646	6.55214	6.35714	6.43897	6.53627	6.44521	6.64837	6.37602	6.51735	6.73901	6.44413	6.48987	6.73901	0.22166	-0.07322	-0.02748	0.0738891	0.243161	0.367595	0.615928	0.767035	0.93999	1
ILMN_2703427	Agrp	11604	6.63356	6.56974	7.19309	6.26218	6.46641	6.26188	6.80859	6.9245	6.44549	7.14827	6.4936	6.32389	6.7988	6.33016	6.72619	6.65525	6.7988	-0.46864	-0.0726033	-0.143543	0.00378921	0.0289873	0.658281	0.827259	0.458739	0.821848	1
ILMN_2764036	Ahsg	11625	6.7476	6.60276	6.61502	6.45025	6.65833	6.66694	6.58809	6.55701	6.60408	6.44041	6.79253	6.8349	6.65513	6.59184	6.58306	6.68928	6.68928	-0.0632867	-0.0720667	0.0341533	0.532817	0.745305	0.44972	0.684898	0.802328	0.952022	1
ILMN_2618942	Lyzl1	67328	6.91237	6.60151	6.64409	6.51442	6.5938	6.60634	6.67924	6.58417	6.6795	6.7128	6.64348	6.81618	6.71932	6.57152	6.64764	6.72415	6.72415	-0.147803	-0.0716867	0.00483	0.138756	0.360032	0.481782	0.709728	0.970047	0.992687	1
ILMN_2424627	Angptl4	57875	6.38762	6.93079	6.49754	6.59612	6.85114	6.54401	6.60688	6.43072	6.56364	6.47148	6.44432	6.34911	6.60532	6.66376	6.53375	6.42164	6.66376	0.05844	-0.07157	-0.18368	0.632319	0.807811	0.533912	0.745731	0.130469	0.536598	1
ILMN_2796382	Cdsn	386463	6.53215	6.48508	6.69385	6.66683	6.57722	6.73815	6.44563	6.44312	6.60763	6.50899	6.83112	6.96208	6.57036	6.66073	6.49879	6.7674	6.7674	0.0903733	-0.0715667	0.197037	0.304412	0.55738	0.430101	0.669374	0.183004	0.605867	1
ILMN_2758840	Cpa5	74649	6.66519	6.87015	6.58936	6.55275	6.88564	6.72888	6.73291	6.68545	6.49252	6.64679	6.44952	6.75609	6.70823	6.72242	6.63696	6.61747	6.72242	0.01419	-0.0712733	-0.0907667	0.899034	0.956166	0.510984	0.729962	0.454297	0.819975	1
ILMN_2645816	Cpxm1	56264	7.05201	6.81195	6.56517	6.60544	6.69869	6.62261	6.61529	6.87707	6.72403	6.71163	6.48525	7.01025	6.80971	6.64225	6.7388	6.73571	6.80971	-0.167463	-0.0709133	-0.074	0.155192	0.384989	0.595603	0.786872	0.650015	0.906314	1
ILMN_1238495	Adamts1	11504	6.75061	6.70377	6.54283	6.57456	6.5524	6.54495	6.50961	6.62622	6.64987	6.67432	6.72626	6.49421	6.66574	6.5573	6.59523	6.6316	6.66574	-0.108433	-0.0705033	-0.03414	0.249816	0.501328	0.458744	0.691307	0.763868	0.939065	1
ILMN_1251134	Il1f6	54448	6.65276	6.6354	6.39473	6.35472	6.4907	6.65871	6.38013	6.56507	6.52663	6.59757	6.46695	6.9504	6.56096	6.50138	6.49061	6.67164	6.67164	-0.0595867	-0.0703533	0.110677	0.527418	0.741362	0.454447	0.688396	0.394446	0.783477	1
ILMN_2640248	Lama5	16776	10.1835	10.1418	10.0615	9.03279	9.18432	9.74453	10.1618	10.1537	9.86107	10.2829	10.14	11.1379	10.1289	9.32055	10.0589	10.5203	10.5203	-0.808387	-0.0700767	0.391333	0.00125458	0.0126808	0.746468	0.878346	0.237228	0.665736	1
ILMN_2716989	Prss2	22072	6.70574	6.84349	6.62545	6.55799	6.69837	6.67105	6.67584	6.58387	6.705	6.45883	6.69815	6.6581	6.72489	6.64247	6.6549	6.60503	6.72489	-0.0824233	-0.06999	-0.119867	0.427769	0.66658	0.506552	0.727247	0.324718	0.737595	1
ILMN_1251558	Klk7	23993	6.77923	6.81639	6.75776	6.69151	6.79622	6.76221	6.72333	6.78697	6.63435	6.70988	7.05829	6.76876	6.78446	6.74998	6.71488	6.84564	6.84564	-0.03448	-0.0695767	0.0611833	0.730801	0.866911	0.546696	0.754496	0.719429	0.92601	1
ILMN_3065373	4930572J05Rik	223626	6.92811	6.88183	7.07606	7.56771	7.69814	6.91688	6.93424	6.98316	6.76102	7.05956	7.71684	7.59607	6.962	7.39424	6.89281	7.45749	7.45749	0.432243	-0.0691933	0.49549	0.0284424	0.128035	0.636978	0.81367	0.107338	0.503853	1
ILMN_2798402	Lcat	16816	6.99432	6.58388	6.68731	6.63971	6.65357	6.83265	6.73597	6.62594	6.69637	6.83778	6.78104	6.73381	6.75517	6.70864	6.68609	6.78421	6.78421	-0.0465267	-0.0690767	0.02904	0.702176	0.8487	0.574541	0.773273	0.858664	0.966426	1
ILMN_3162133	1190002N15Rik	68861	6.85345	6.65066	6.53354	6.47354	6.56596	6.63705	6.44511	6.66909	6.71889	6.53815	6.52585	6.86397	6.67922	6.55885	6.61103	6.64266	6.67922	-0.120367	-0.0681867	-0.03656	0.219986	0.468799	0.508715	0.728453	0.760582	0.937531	1
ILMN_2770088	Ibsp	15891	6.49167	6.60679	6.42276	6.7463	6.66031	6.53577	6.51575	6.44316	6.3597	6.43946	6.48347	6.36541	6.50707	6.64746	6.43954	6.42945	6.64746	0.140387	-0.0675367	-0.0776267	0.102093	0.297673	0.405768	0.650232	0.356864	0.759717	1
ILMN_1216133	Igsf1	209268	6.49751	6.30466	6.43909	6.33333	6.42612	6.40727	6.29616	6.39652	6.34816	6.37207	6.63217	7.35885	6.41375	6.38891	6.34695	6.7877	6.7877	-0.0248467	-0.0668067	0.373943	0.759096	0.88103	0.393889	0.638962	0.0576807	0.401157	1
ILMN_1249029	9830166G06Rik	68038	6.78231	6.80209	7.04775	7.08224	6.91448	7.2406	7.00932	6.68053	6.74328	6.70961	6.60147	6.67896	6.87738	7.07911	6.81104	6.66335	7.07911	0.201723	-0.06634	-0.214037	0.165058	0.398118	0.628175	0.808405	0.140233	0.549046	1
ILMN_2681690	C730027P07Rik	245050	6.77912	6.89851	7.00879	6.77431	6.88776	6.83106	6.82818	6.71269	6.9482	6.8193	6.96066	7.01176	6.89547	6.83104	6.82969	6.93057	6.93057	-0.06443	-0.0657833	0.0351	0.656245	0.822215	0.659949	0.828315	0.873003	0.969739	1
ILMN_2858639	Ifna1	15962	6.81823	6.88803	7.31279	6.88494	6.95676	6.81823	6.97248	6.96842	6.88086	6.96175	7.54064	7.04931	7.00635	6.88664	6.94059	7.1839	7.1839	-0.119707	-0.0657633	0.17755	0.503824	0.725407	0.728373	0.868762	0.546011	0.865038	1
ILMN_2454497	Tnc	21923	6.90592	6.69941	6.41314	6.37766	6.64875	6.71963	6.53706	6.65473	6.6295	6.50516	6.53592	7.04175	6.67282	6.58201	6.6071	6.69428	6.69428	-0.09081	-0.0657267	0.0214533	0.442844	0.678518	0.537832	0.748763	0.884835	0.972369	1
ILMN_1216228	Col17a1	12821	6.75472	6.6471	6.88665	6.93531	6.82556	6.82591	6.71631	6.6185	6.75755	6.70048	6.73009	6.71718	6.76282	6.86226	6.69745	6.71592	6.86226	0.0994367	-0.06537	-0.0469067	0.40188	0.644742	0.562465	0.76571	0.71987	0.926057	1
ILMN_2770929	Fgf15	14170	6.73429	6.9423	6.5925	6.68566	6.81685	6.8427	6.55118	6.87656	6.6495	6.66404	6.85499	6.91853	6.75636	6.78174	6.69241	6.81252	6.81252	0.0253733	-0.06395	0.0561567	0.830328	0.920672	0.599054	0.789073	0.704015	0.920953	1
ILMN_2461650	Gdf5	14563	6.62869	6.65352	6.79061	6.71285	6.73286	6.46433	6.65798	6.65043	6.57275	6.57468	6.74574	6.62738	6.69094	6.63668	6.62705	6.64927	6.69094	-0.05426	-0.0638867	-0.0416733	0.60642	0.791689	0.523317	0.738648	0.716495	0.92549	1
ILMN_2677157	Npff	54615	6.78034	6.87421	6.63883	6.58228	6.66217	6.80913	6.54511	6.70038	6.85671	6.70162	6.53549	6.81153	6.76446	6.68453	6.70073	6.68288	6.76446	-0.0799333	-0.0637267	-0.08158	0.480971	0.708535	0.591034	0.783394	0.544695	0.864058	1
ILMN_2666677	Cel	12613	6.6768	6.86132	6.8637	7.17554	6.53863	6.99011	6.79874	6.89975	6.5143	6.69664	6.34935	6.89734	6.80061	6.90143	6.7376	6.64778	6.90143	0.10082	-0.06301	-0.15283	0.49853	0.720899	0.652812	0.823559	0.309767	0.729276	1
ILMN_2503129	Cd40	21939	6.38712	6.52616	6.75348	6.64575	6.56902	6.6216	6.57259	6.45527	6.45146	6.87791	6.4559	6.59015	6.55559	6.61212	6.49311	6.64132	6.64132	0.0565367	-0.06248	0.0857333	0.563466	0.763926	0.540739	0.751085	0.49484	0.841636	1
ILMN_2750379	Tll2	24087	6.76169	6.63971	6.54059	6.47341	6.68791	6.63527	6.45511	6.69504	6.60875	6.70199	6.6072	6.71054	6.64733	6.59886	6.5863	6.67324	6.67324	-0.0484667	-0.06103	0.0259133	0.562385	0.763234	0.4912	0.716625	0.806207	0.952785	1
ILMN_1238143	Ucn3	83428	6.80972	6.63284	6.58737	6.60586	6.71051	6.57251	6.60123	6.63056	6.61567	6.69024	6.79146	7.05016	6.67664	6.62963	6.61582	6.84395	6.84395	-0.0470167	-0.0608233	0.16731	0.610947	0.794539	0.505772	0.726347	0.331418	0.742351	1
ILMN_1247207	Adm	11535	6.69793	6.72143	6.61676	6.54002	6.6886	6.71102	6.62853	6.66737	6.56053	6.57749	6.5009	6.68911	6.67871	6.64655	6.61881	6.58917	6.67871	-0.03216	-0.0598967	-0.08954	0.729576	0.866234	0.519333	0.735712	0.413289	0.796541	1
ILMN_1254561	Csf1	12977	7.0771	7.33485	7.13976	7.18657	6.98514	6.85649	7.06351	7.2231	7.09293	7.10514	6.89869	7.35151	7.1839	7.0094	7.12651	7.11845	7.1839	-0.174503	-0.05739	-0.0654567	0.315748	0.569105	0.775823	0.892904	0.810747	0.953364	1
ILMN_3142803	Cxcl10	15945	6.71815	6.50634	6.51252	6.36109	6.40692	6.58305	6.44342	6.49272	6.6322	6.48719	7.11316	6.46953	6.579	6.45035	6.52278	6.68996	6.68996	-0.12865	-0.0562233	0.110957	0.175799	0.412962	0.552739	0.759135	0.455925	0.820789	1
ILMN_2722024	Pla1a	85031	6.84509	6.62362	6.58432	6.47338	6.61816	6.54083	6.61336	6.58063	6.69173	6.48826	6.61116	6.6509	6.68434	6.54412	6.62857	6.58344	6.68434	-0.14022	-0.05577	-0.100903	0.15008	0.377846	0.566969	0.768279	0.367788	0.766643	1
ILMN_2752873	Lgals9	16859	6.70599	6.88138	6.44879	6.72105	6.72093	6.71009	6.59848	6.54767	6.72538	6.47983	6.68053	6.66017	6.67872	6.71736	6.62384	6.60684	6.71736	0.0386367	-0.0548767	-0.0718767	0.708098	0.852479	0.607813	0.7947	0.550884	0.86633	1
ILMN_2887421	Reg3b	18489	6.34155	7.40622	6.47477	6.77592	6.49446	7.54202	6.33195	6.2896	7.43822	6.43158	6.44405	6.43083	6.74085	6.93747	6.68659	6.43549	6.93747	0.19662	-0.0542567	-0.30536	0.390813	0.635829	0.822157	0.916689	0.0956587	0.484304	1
ILMN_2874064	Wfikkn2	278507	6.51155	6.7244	6.53031	6.74861	6.61429	6.61647	6.45105	6.58228	6.57509	6.68469	6.58666	6.35084	6.58875	6.65979	6.53614	6.54073	6.65979	0.0710367	-0.0526133	-0.0480233	0.431207	0.669405	0.555057	0.760414	0.650673	0.906314	1
ILMN_2682574	Pla2g5	18784	6.53461	6.61224	6.65743	6.65908	6.61688	6.59181	6.65804	6.4408	6.55039	6.73429	6.6678	6.6463	6.60143	6.62259	6.54974	6.6828	6.6828	0.0211633	-0.0516833	0.08137	0.798273	0.902702	0.554252	0.75995	0.476012	0.831761	1
ILMN_2832979	Gpc3	14734	6.59669	6.71545	6.52053	6.58845	6.659	6.62989	6.49441	6.70622	6.47759	6.60201	6.61485	6.88521	6.61089	6.62578	6.55941	6.70069	6.70069	0.01489	-0.0514833	0.0898	0.853108	0.933038	0.567363	0.768499	0.45179	0.818474	1
ILMN_1224116	Smpdl3a	57319	7.23542	7.3025	7.10835	6.77116	6.90893	6.83132	6.98339	7.18339	7.32764	7.26999	6.86634	6.53145	7.21542	6.83714	7.16481	6.88926	7.21542	-0.378287	-0.0506167	-0.326163	0.0270175	0.123533	0.789807	0.900579	0.156804	0.5731	1
ILMN_3072427	Il1rn	16181	7.80516	6.58889	6.78892	7.32194	6.88292	6.92436	6.74691	7.81167	6.47336	6.43739	6.61544	6.54912	7.06099	7.04307	7.01065	6.53398	7.06099	-0.0179167	-0.0503433	-0.527007	0.938823	0.974211	0.864927	0.938153	0.0269697	0.295559	1
ILMN_1242888	Cpa4	71791	6.50497	6.79515	6.47968	6.59199	6.75645	6.75661	6.49703	6.59026	6.54266	6.63598	6.52418	6.83132	6.59327	6.70168	6.54332	6.66383	6.70168	0.108417	-0.04995	0.07056	0.2968	0.550418	0.604687	0.792745	0.578605	0.879079	1
ILMN_1230642	LOC382102	245026	6.68693	6.61323	6.67045	6.54382	6.46121	6.60088	6.53738	6.59777	6.68772	6.61126	6.67915	6.62715	6.65687	6.5353	6.60762	6.63919	6.65687	-0.121567	-0.0492467	-0.0176833	0.159158	0.389945	0.553759	0.75969	0.862324	0.96757	1
ILMN_1215919	Egfl7	353156	6.73257	6.95403	6.48987	6.76403	6.80663	6.60814	6.61697	6.5729	6.84502	6.56036	6.39906	6.42654	6.72549	6.72627	6.6783	6.46199	6.72627	0.000776667	-0.0471933	-0.263503	0.9949	0.997789	0.708702	0.858525	0.0472477	0.37058	1
ILMN_1243013	1700015L13Rik	71856	6.85308	6.83761	6.73478	6.75962	6.80744	6.79652	6.81129	6.80114	6.67409	6.76403	7.0217	7.18893	6.80849	6.78786	6.76217	6.99155	6.99155	-0.02063	-0.0463167	0.183063	0.842914	0.927879	0.68577	0.845472	0.399453	0.786719	1
ILMN_2749650	Epor	13857	6.8474	6.60647	6.83578	6.83616	6.83514	6.76658	6.72931	6.76988	6.65313	6.7947	6.99462	6.91636	6.76322	6.81263	6.71744	6.90189	6.90189	0.04941	-0.0457767	0.138677	0.659639	0.824251	0.696462	0.851031	0.432272	0.808333	1
ILMN_2960700	Prf1	18646	8.83745	9.67183	9.3618	7.72932	8.08159	8.26435	9.13462	9.10909	9.49091	10.0143	10.0674	10.1952	9.29036	8.02509	9.24487	10.0923	10.0923	-1.26527	-0.0454867	0.80194	1.47e-05	0.000405736	0.849265	0.930955	0.0329167	0.324616	1
ILMN_2684250	Hhip	15245	6.54513	6.59489	6.60979	6.57774	6.5508	6.5745	6.49636	6.5978	6.51929	6.55782	6.80687	6.56456	6.58327	6.56768	6.53782	6.64308	6.64308	-0.01559	-0.0454533	0.0598133	0.847058	0.93022	0.59098	0.783375	0.578549	0.879079	1
ILMN_2659994	Gdnf	14573	6.60917	6.42008	6.35649	6.49359	6.44846	6.3846	6.46616	6.49211	6.29192	6.35279	6.58685	9.12045	6.46191	6.44222	6.41673	7.35336	7.35336	-0.0196967	-0.0451833	0.89145	0.813814	0.911488	0.594972	0.78632	0.0647426	0.417593	1
ILMN_2735702	Ereg	13874	6.62386	6.69865	6.6433	6.49531	6.48189	6.55198	6.52823	6.70466	6.59834	6.52622	6.68016	6.71498	6.65527	6.50973	6.61041	6.64045	6.65527	-0.145543	-0.04486	-0.0148167	0.131217	0.348405	0.63654	0.81358	0.894088	0.975127	1
ILMN_2927799	Sdc1	20969	6.72731	6.47147	6.91538	6.47981	6.52861	6.78639	6.84131	6.54467	6.59552	6.63553	6.55544	6.71538	6.70472	6.59827	6.6605	6.63545	6.70472	-0.10645	-0.04422	-0.06927	0.364671	0.6136	0.725495	0.867253	0.57623	0.877991	1
ILMN_2852844	Arsi	545260	6.48468	6.65989	6.44506	6.47065	6.53783	6.60647	6.56412	6.49926	6.39536	6.68123	6.68201	6.6795	6.52988	6.53832	6.48625	6.68091	6.68091	0.00844	-0.04363	0.151037	0.92068	0.966212	0.618743	0.801313	0.195359	0.620408	1
ILMN_3140659	Wfdc6b	433502	6.60864	6.72236	6.66995	6.69815	6.77027	6.57834	6.61921	6.59663	6.6574	6.59821	6.96022	6.4979	6.66698	6.68225	6.62441	6.68544	6.68544	0.01527	-0.04257	0.01846	0.871537	0.941339	0.648446	0.821215	0.885897	0.972595	1
ILMN_2611000	Il1r2	16178	6.54428	6.41144	6.22636	6.37682	6.45602	6.94005	6.37877	6.41699	6.25975	7.28346	6.42323	6.47968	6.39403	6.59096	6.35184	6.72879	6.72879	0.196937	-0.04219	0.334763	0.0894451	0.272921	0.616963	0.799799	0.061343	0.411725	1
ILMN_2861641	Igfl3	232925	6.82007	6.66173	6.54904	6.63239	6.69526	6.70479	6.58929	6.6301	6.68919	6.65063	6.9125	6.89127	6.67695	6.67748	6.63619	6.81813	6.81813	0.000533333	-0.0407533	0.141187	0.9957	0.998074	0.679424	0.841679	0.37156	0.769747	1
ILMN_1247108	Wnt16	93735	6.61683	6.66789	6.58745	6.63798	6.68194	6.66162	6.4608	6.66052	6.62995	6.68907	6.76003	6.75516	6.62406	6.66051	6.58376	6.73475	6.73475	0.0364567	-0.0403	0.110697	0.671017	0.830135	0.651021	0.822637	0.406004	0.791897	1
ILMN_2702382	Defb36	266620	6.65199	6.67727	6.61387	6.58543	6.461	6.63233	6.77309	6.45834	6.59225	6.62461	6.71548	6.76996	6.64771	6.55959	6.60789	6.70335	6.70335	-0.0881233	-0.0398167	0.05564	0.298925	0.552343	0.65327	0.823566	0.625246	0.898224	1
ILMN_2645295	C1qdc2	67389	7.11316	7.19351	7.37199	7.24179	7.12132	6.87886	6.85055	6.91688	7.7932	8.50728	7.10734	7.1631	7.22622	7.08066	7.18688	7.59257	7.59257	-0.145563	-0.0393433	0.366353	0.419205	0.659554	0.866866	0.939006	0.346236	0.752375	1
ILMN_2869110	Comp	12845	6.86758	6.73298	6.80744	6.75785	6.73291	6.74034	6.82559	6.77873	6.68584	6.70166	6.87826	6.86423	6.80267	6.7437	6.76339	6.81472	6.81472	-0.0589667	-0.03928	0.01205	0.608492	0.793247	0.748691	0.879733	0.936525	0.986547	1
ILMN_1219678	Defb12	77674	6.44603	6.6795	6.7694	6.7322	6.65892	6.69081	6.63566	6.41936	6.72511	6.67554	6.66091	6.61517	6.63164	6.69398	6.59338	6.65054	6.69398	0.0623333	-0.0382667	0.0188967	0.537305	0.747888	0.72598	0.867421	0.870681	0.96923	1
ILMN_3115796	Cd40	21939	6.52047	6.62548	6.4247	7.01269	7.00157	6.97664	6.50454	6.60338	6.34844	7.55197	6.75058	6.58138	6.52355	6.99697	6.48545	6.96131	6.99697	0.473417	-0.0380967	0.43776	8.02e-05	0.00155701	0.679935	0.841996	0.0612993	0.41159	1
ILMN_1225565	Igf1	16000	6.70669	6.75342	6.9285	6.71556	6.77602	6.78974	6.83317	6.75573	6.686	6.76225	6.74835	6.84684	6.7962	6.76044	6.7583	6.78581	6.7962	-0.0357633	-0.0379033	-0.01039	0.758842	0.88103	0.770753	0.890388	0.949594	0.989493	1
ILMN_1257551	Crispld2	78892	6.64094	6.84566	6.76519	6.52456	6.64348	6.61599	6.81663	6.73495	6.58856	6.5263	6.56989	6.96405	6.7506	6.59468	6.71338	6.68675	6.7506	-0.15592	-0.0372167	-0.06385	0.141177	0.364026	0.75926	0.885201	0.651775	0.906314	1
ILMN_2639386	Lgi4	243914	6.69128	6.86742	6.79369	6.6075	6.46241	6.38632	7.0203	6.56254	6.65895	7.04254	6.50344	6.51618	6.78413	6.48541	6.74726	6.68739	6.78413	-0.29872	-0.0368667	-0.0967433	0.0100802	0.0604171	0.78342	0.897448	0.512309	0.848577	1
ILMN_3062427	Dnase1l2	66705	6.70961	6.65387	6.69949	6.64253	6.52147	6.69458	6.77365	6.51338	6.66596	6.78349	6.62148	6.55135	6.68766	6.61953	6.651	6.65211	6.68766	-0.06813	-0.03666	-0.03555	0.437195	0.67416	0.695095	0.850409	0.734605	0.928309	1
ILMN_2647820	Apoc2	11813	6.96441	7.08577	7.16047	7.05415	7.01868	6.81263	7.12018	7.07896	6.90178	6.94218	7.55723	7.2926	7.07022	6.96182	7.03364	7.264	7.264	-0.108397	-0.0365767	0.193787	0.508957	0.729118	0.834592	0.923278	0.481207	0.833921	1
ILMN_2844040	Arsj	271970	6.79821	6.67089	6.59214	6.59674	6.5884	6.72974	6.68481	6.55124	6.71726	6.63344	6.67178	6.69118	6.68708	6.63829	6.6511	6.66547	6.68708	-0.0487867	-0.0359767	-0.0216133	0.579277	0.775067	0.69237	0.848982	0.846144	0.963137	1
ILMN_2974343	Pla1a	85031	6.84252	6.51934	6.78853	6.55825	6.52544	6.65087	6.65989	6.53571	6.84708	6.60391	6.84331	7.12132	6.7168	6.57819	6.68089	6.85618	6.85618	-0.13861	-0.0359033	0.139383	0.178997	0.417517	0.752465	0.881739	0.432036	0.808248	1
ILMN_1225835	Mfap5	50530	7.0728	6.4306	6.34046	6.40686	6.35434	6.31352	6.65246	6.48075	6.60312	6.39896	6.54083	7.73952	6.61462	6.35824	6.57878	6.8931	6.8931	-0.25638	-0.0358433	0.278483	0.0582937	0.209509	0.785924	0.898373	0.296789	0.721502	1
ILMN_2868838	Vwa2	240675	6.75999	6.54833	6.73758	6.53148	6.4168	6.56018	6.60839	6.63672	6.69734	6.70614	6.73234	6.69949	6.68197	6.50282	6.64748	6.71266	6.71266	-0.179147	-0.0344833	0.03069	0.0621265	0.217794	0.718614	0.863507	0.796401	0.949958	1
ILMN_3162860	Il17re	57890	6.79232	6.59366	6.54329	6.43233	6.47521	6.85261	6.65833	6.31769	6.85138	6.46106	6.66383	6.58846	6.64309	6.58672	6.60913	6.57112	6.64309	-0.0563733	-0.0339567	-0.0719733	0.613718	0.796419	0.757007	0.884186	0.527159	0.856686	1
ILMN_2683656	2300002M23Rik	69542	6.57779	6.58238	6.817	6.72581	6.73307	6.56402	6.66092	6.5604	6.65759	6.61886	6.90565	6.92131	6.65906	6.6743	6.6263	6.81527	6.81527	0.0152433	-0.0327533	0.156217	0.884239	0.94824	0.734234	0.871862	0.313134	0.729868	1
ILMN_2726837	Nppb	18158	6.66252	6.53642	6.57528	7.11	6.67526	6.41158	6.53313	6.61472	6.5293	6.59788	6.60725	7.75369	6.59141	6.73228	6.55905	6.98627	6.98627	0.140873	-0.0323567	0.394867	0.280391	0.533106	0.712026	0.861026	0.13923	0.547119	1
ILMN_2524691	1190002N15Rik	68861	7.00902	6.5679	6.70369	6.90127	6.71044	6.57279	6.52043	6.58282	7.08244	6.47029	6.40645	6.48405	6.7602	6.72817	6.72856	6.4536	6.7602	-0.0320367	-0.03164	-0.306607	0.799264	0.903209	0.827137	0.919454	0.0155417	0.23707	1
ILMN_2711075	Mmp9	17395	6.67834	7.11994	6.84606	6.85095	6.87886	6.80472	6.90145	6.67844	6.97731	6.7436	7.29001	6.84832	6.88145	6.84484	6.8524	6.96064	6.96064	-0.0366033	-0.0290467	0.0791967	0.804084	0.905913	0.843111	0.928294	0.722975	0.926335	1
ILMN_2724415	1810037C20Rik	66294	8.97057	8.86077	9.19695	8.84194	8.60517	8.86364	9.27726	8.84137	8.82407	9.19302	9.16097	9.6135	9.00943	8.77025	8.9809	9.3225	9.3225	-0.23918	-0.02853	0.313067	0.252662	0.504586	0.902759	0.956658	0.34104	0.747892	1
ILMN_2663761	Cpa6	329093	6.57294	6.70371	6.74487	6.65692	6.59042	6.56305	6.67364	6.51597	6.74782	6.62405	6.57882	6.62289	6.67384	6.60346	6.64581	6.60859	6.67384	-0.0703767	-0.02803	-0.0652533	0.447937	0.681815	0.777293	0.893817	0.556539	0.867867	1
ILMN_1213917	Lcn10	332578	6.66386	6.70195	6.82523	6.58789	6.74528	6.70545	6.60915	6.80851	6.69701	6.73035	6.73101	6.98783	6.73035	6.67954	6.70489	6.8164	6.8164	-0.0508067	-0.0254567	0.08605	0.62142	0.802015	0.821822	0.916556	0.576287	0.877991	1
ILMN_1223164	E030024L06Rik	67946	6.75245	6.50606	6.52674	7.18909	6.81382	6.58265	6.65305	6.55711	6.5051	6.48692	6.57198	6.68632	6.59508	6.86185	6.57175	6.58174	6.86185	0.26677	-0.02333	-0.0133433	0.044622	0.175139	0.80165	0.907246	0.90245	0.977768	1
ILMN_2671320	Il23a	83430	6.93079	6.99367	6.95356	6.94658	6.85358	6.96974	6.92215	6.89689	6.98903	7.0061	7.19716	6.94018	6.95934	6.9233	6.93602	7.04781	7.04781	-0.03604	-0.0233167	0.0884733	0.792317	0.898993	0.87257	0.941426	0.695917	0.919094	1
ILMN_2811154	Cxcl2	20310	6.72418	6.63893	6.57542	6.71427	6.50461	6.74661	6.59584	6.47978	6.79533	6.79163	6.59907	6.45937	6.64618	6.65516	6.62365	6.61669	6.65516	0.00898667	-0.0225267	-0.0294867	0.919474	0.965691	0.810105	0.91089	0.790345	0.948328	1
ILMN_3133448	Mfge8	17304	14.4037	14.5017	14.0254	13.5413	13.1433	13.2278	14.2047	14.6444	14.0166	13.4925	14.1869	14.5169	14.3103	13.3041	14.2886	14.0654	14.3103	-1.00613	-0.0217	-0.244833	2.49e-07	1.53e-05	0.885683	0.947933	0.298046	0.722163	1
ILMN_1377922	Txn1	22166	6.89294	6.55795	6.80505	6.54973	6.86831	6.59732	7.07793	6.55165	6.56351	6.49555	6.4227	7.16444	6.75198	6.67179	6.73103	6.69423	6.75198	-0.0801933	-0.02095	-0.05775	0.511781	0.731047	0.880543	0.945499	0.727018	0.926766	1
ILMN_1244891	Cst7	13011	6.61499	6.72626	6.76678	6.81268	6.61278	6.61267	6.73917	6.7062	6.60239	6.60194	6.54093	6.74975	6.70268	6.67938	6.68259	6.63087	6.70268	-0.0233	-0.02009	-0.0718033	0.826163	0.918618	0.851176	0.931954	0.551503	0.86633	1
ILMN_2615096	Dpp4	13482	6.55873	7.03803	6.36179	6.72143	6.84026	7.12744	6.75265	6.5965	6.5527	6.68677	6.7472	6.68536	6.65285	6.89638	6.63395	6.70644	6.89638	0.243527	-0.0189	0.0535933	0.0867431	0.267562	0.881148	0.945804	0.706073	0.921427	1
ILMN_3059649	Prss27	213171	6.34797	6.52147	6.7328	6.62958	6.71664	6.63301	6.58001	6.38673	6.58246	6.83352	6.41138	6.43782	6.53408	6.65974	6.5164	6.56091	6.65974	0.125663	-0.01768	0.0268267	0.174703	0.411795	0.851774	0.931997	0.814648	0.954293	1
ILMN_2639239	Serpinf1	20317	8.67732	7.25815	7.25153	6.52154	6.73217	6.94469	7.60108	7.04095	8.49204	6.51169	6.39023	10.134	7.729	6.7328	7.71136	7.67864	7.729	-0.9962	-0.0176433	-0.05036	0.0018087	0.0167917	0.961238	0.984338	0.938331	0.987109	1
ILMN_2713769	Vash1	238328	6.53349	6.7142	6.51321	6.55398	6.56664	6.68443	6.4675	6.59486	6.64715	6.64985	6.7122	6.67856	6.58697	6.60168	6.56984	6.6802	6.6802	0.0147167	-0.01713	0.0932367	0.866351	0.939122	0.84339	0.928294	0.427917	0.805431	1
ILMN_2733045	Lcn8	78076	6.81279	6.652	6.48421	6.6008	6.59826	6.52539	6.56428	6.57876	6.75458	6.66199	6.88759	6.64768	6.64967	6.57482	6.63254	6.73242	6.73242	-0.07485	-0.0171267	0.0827533	0.442911	0.678518	0.87156	0.940803	0.544345	0.863955	1
ILMN_2662322	Ebi3	50498	6.58889	6.76333	6.62146	6.45781	6.68725	6.57686	6.54366	6.624	6.75466	6.79754	6.55795	6.72164	6.65789	6.57397	6.64077	6.69238	6.69238	-0.08392	-0.01712	0.0344833	0.36457	0.6136	0.855227	0.933564	0.766196	0.939635	1
ILMN_2664244	Bpil1	66557	6.64561	6.65773	6.56104	6.585	6.78338	6.57141	6.58743	6.66205	6.56357	6.5924	6.86151	6.66145	6.62146	6.6466	6.60435	6.70512	6.70512	0.0251367	-0.01711	0.08366	0.800408	0.903725	0.854286	0.932988	0.516285	0.850538	1
ILMN_2443330	Ttr	22139	6.74975	6.62673	6.61639	6.47024	6.46113	6.6128	6.66394	6.82793	6.45145	6.37357	6.78754	6.76146	6.66429	6.51472	6.64777	6.64086	6.66429	-0.149567	-0.0165167	-0.0234333	0.0942318	0.28214	0.872654	0.941426	0.848209	0.963232	1
ILMN_3143304	4930572J05Rik	223626	6.51001	6.66818	6.6188	6.5922	6.51266	6.67026	6.61142	6.57028	6.56774	6.58282	6.60051	6.75358	6.599	6.59171	6.58315	6.64564	6.64564	-0.00729	-0.01585	0.04664	0.932324	0.971277	0.846296	0.929481	0.653068	0.906314	1
ILMN_2835117	Ccl7	20306	6.46483	6.83106	6.63987	6.60261	6.37602	6.48133	6.5759	6.57904	6.73589	6.71541	6.69826	6.56016	6.64525	6.48665	6.63028	6.65794	6.65794	-0.1586	-0.0149767	0.01269	0.116338	0.323777	0.88184	0.946101	0.911461	0.979615	1
ILMN_2814005	Nid1	18073	6.76664	6.61376	6.5291	6.71066	6.62697	6.68323	6.64276	6.69037	6.53252	6.63239	6.33557	6.90127	6.6365	6.67362	6.62188	6.62308	6.67362	0.03712	-0.0146167	-0.0134233	0.699213	0.847049	0.878205	0.944241	0.91627	0.980981	1
ILMN_3123063	Cartpt	27220	7.01282	6.58834	6.74831	6.91991	6.82957	6.89226	6.75772	6.72271	6.82995	6.79278	7.35004	6.64552	6.78316	6.88058	6.77013	6.92945	6.92945	0.0974233	-0.01303	0.14629	0.420064	0.660329	0.910503	0.960052	0.496254	0.841759	1
ILMN_2760019	Cxcl13	55985	6.37775	6.47141	6.5862	6.30766	6.44143	6.47193	6.50064	6.45585	6.44206	7.19706	6.35949	6.41915	6.47845	6.40701	6.46618	6.65857	6.65857	-0.0714467	-0.01227	0.180113	0.403853	0.646689	0.886447	0.948104	0.253784	0.681514	1
ILMN_2770137	Tesp1	21755	6.66062	6.77525	6.51618	6.50397	6.6549	6.64404	6.624	6.70767	6.58972	6.61908	6.64601	7.01879	6.65068	6.60097	6.64046	6.76129	6.76129	-0.0497133	-0.01022	0.11061	0.587858	0.779695	0.912709	0.961257	0.456334	0.821003	1
ILMN_2723965	Edn2	13615	6.88471	7.45189	6.45876	6.65646	6.79862	7.5624	6.46142	6.64827	7.65784	8.23932	7.97637	6.73583	6.93179	7.00583	6.92251	7.65051	7.65051	0.07404	-0.00927667	0.71872	0.740542	0.871671	0.970395	0.988346	0.0641436	0.416645	1
ILMN_2759142	Col2a1	12824	6.79625	6.6669	6.62728	6.67404	6.69215	6.82229	6.66248	6.70587	6.70132	6.71908	6.80922	6.78536	6.69681	6.72949	6.68989	6.77122	6.77122	0.0326833	-0.00692	0.07441	0.748762	0.875227	0.942847	0.976598	0.582899	0.881509	1
ILMN_2718431	Itih4	16427	6.71565	6.58439	6.61156	6.89028	6.71352	6.80891	6.69857	6.69113	6.50561	6.4378	6.3203	6.52914	6.6372	6.80424	6.63177	6.42908	6.80424	0.167037	-0.00543	-0.20812	0.0977061	0.289098	0.952745	0.980649	0.0321494	0.322164	1
ILMN_2789762	ORF9	52793	6.74546	6.61158	6.6034	6.76482	6.6218	6.61123	6.70618	6.71975	6.51895	6.51571	6.96963	7.55467	6.65348	6.66595	6.64829	7.01334	7.01334	0.01247	-0.00518667	0.359857	0.901387	0.956953	0.958757	0.983076	0.136534	0.544077	1
ILMN_2903169	Gm484	243967	6.65879	6.53626	7.18509	6.78116	6.7899	6.80223	6.82673	6.81367	6.728	6.78665	7.06407	7.2086	6.79338	6.7911	6.78947	7.01977	7.01977	-0.00228333	-0.00391333	0.226393	0.987063	0.994612	0.979435	0.992842	0.328817	0.739802	1
ILMN_2986549	Gip	14607	6.81138	6.84724	7.03322	6.8497	6.82085	6.7907	6.89357	6.7036	7.08766	7.00726	6.98316	6.78344	6.89728	6.82042	6.89494	6.92462	6.92462	-0.0768633	-0.00233667	0.02734	0.594093	0.784268	0.988256	0.996015	0.898401	0.976942	1
ILMN_2610013	Shh	20423	6.45582	6.45923	6.39687	6.48486	6.61389	6.44774	6.48033	6.38166	6.44293	6.53125	6.61154	6.78902	6.43731	6.5155	6.43497	6.64394	6.64394	0.07819	-0.00233333	0.20663	0.282762	0.535681	0.974937	0.990772	0.039047	0.34447	1
ILMN_2685234	Hsd17b11	114664	6.6004	6.48259	6.64906	6.61971	6.56082	6.5667	6.58785	6.44278	6.6956	6.59078	6.7737	6.56571	6.57735	6.58241	6.57541	6.6434	6.6434	0.00506	-0.00194	0.0660467	0.952085	0.979247	0.98285	0.994304	0.5127	0.848691	1
ILMN_2907964	Crim2	333088	6.58648	7.18409	6.8862	6.86162	6.71445	6.72139	7.00181	7.06333	6.58695	6.91218	7.39475	7.05245	6.88559	6.76582	6.88403	7.11979	7.11979	-0.11977	-0.00156	0.234203	0.427411	0.666487	0.993031	0.997659	0.371899	0.769908	1
ILMN_2588852	Lcn5	13863	6.83112	6.60379	6.65454	6.67378	6.69925	6.59037	6.75035	6.68027	6.65714	6.60582	6.64713	6.6094	6.69648	6.65447	6.69592	6.62078	6.69648	-0.0420167	-0.000563333	-0.0757	0.662426	0.825597	0.995498	0.99831	0.487006	0.836912	1
ILMN_1258354	Lama4	16775	6.51272	6.59267	6.56118	6.55439	6.66732	6.65822	6.61026	6.55416	6.50199	6.63534	6.63008	6.69599	6.55552	6.62664	6.55547	6.6538	6.6538	0.07112	-5.33333e-05	0.09828	0.387325	0.632855	0.99951	0.999863	0.35874	0.76106	1
ILMN_2875585	Prl2c3	18812	6.66466	6.6311	6.72674	6.60713	6.69428	6.7174	6.57632	6.71325	6.73347	6.60147	6.90295	6.83278	6.67417	6.67294	6.67435	6.77907	6.77907	-0.00123	0.00018	0.1049	0.989414	0.995239	0.99844	0.999542	0.4608	0.822887	1
ILMN_1228232	Cpe	12876	7.06735	6.80139	6.5101	6.63825	6.71738	6.75587	6.71916	6.83505	6.82656	6.62594	6.82916	7.08824	6.79295	6.70383	6.79359	6.84778	6.84778	-0.0891133	0.000643333	0.0548333	0.508035	0.728585	0.996421	0.998587	0.782022	0.945201	1
ILMN_2718589	Fcna	14133	6.68604	6.52418	6.45541	6.51812	6.42614	6.581	6.61745	6.64934	6.40107	6.55329	6.55961	7.13111	6.55521	6.50842	6.55595	6.748	6.748	-0.04679	0.000743333	0.192793	0.610889	0.794539	0.993746	0.997837	0.235445	0.66355	1
ILMN_2851576	Tnfsf14	50930	6.44662	6.60067	6.89835	6.43326	6.48606	6.50555	6.72588	6.58521	6.64401	6.39682	6.54947	6.68268	6.64855	6.47496	6.6517	6.54299	6.6517	-0.17359	0.00315333	-0.105557	0.0954321	0.284573	0.975495	0.991101	0.368712	0.767025	1
ILMN_1220143	Tub	22141	6.65581	6.81718	6.75043	6.72266	6.83644	6.93189	6.72414	6.90905	6.60104	6.77233	6.86707	6.88494	6.74114	6.83033	6.74474	6.84145	6.84145	0.08919	0.00360333	0.100307	0.44569	0.680326	0.977129	0.991963	0.557251	0.86793	1
ILMN_3158250	Cxcl12	20315	6.78444	6.72327	6.91097	6.85899	6.9732	6.9732	6.80871	6.83224	6.7904	6.82079	7.21315	6.83686	6.80623	6.93513	6.81045	6.95693	6.95693	0.128903	0.00422333	0.150707	0.287376	0.540732	0.971046	0.988933	0.473619	0.829953	1
ILMN_3162785	Rspo3	72780	6.48843	6.51993	6.48926	6.6719	6.28284	6.51449	6.40115	6.45073	6.65881	6.82007	6.22078	6.92377	6.49921	6.48974	6.50356	6.65487	6.65487	-0.00946333	0.00435667	0.155667	0.917299	0.964858	0.957804	0.98283	0.264734	0.692164	1
ILMN_2621463	Spint1	20732	6.62282	6.49592	6.68759	6.65223	6.7555	6.57924	6.65371	6.46373	6.70427	7.31122	7.03344	7.35439	6.60211	6.66232	6.60724	7.23302	7.23302	0.0602133	0.00512667	0.630907	0.508018	0.728585	0.953436	0.980749	0.0152309	0.234388	1
ILMN_2682493	Bmp5	12160	6.65053	6.59199	6.69207	6.82116	6.50239	6.7147	6.74667	6.55296	6.65114	6.73943	6.8595	6.55788	6.64486	6.67942	6.65026	6.71894	6.71894	0.0345533	0.00539333	0.0740733	0.706807	0.852024	0.950267	0.979676	0.517402	0.851355	1
ILMN_2789294	Tmem25	71687	8.39248	8.94353	8.31809	8.38063	8.5373	8.97792	9.46437	8.65555	7.55281	8.95578	8.48289	6.48605	8.55137	8.63195	8.55758	7.97491	8.63195	0.0805833	0.00621	-0.57646	0.723642	0.862374	0.985367	0.995005	0.250352	0.679944	1
ILMN_1235433	Bmp3	110075	7.14325	7.29019	8.12513	6.74192	6.47846	6.90059	8.05751	7.17406	7.34787	6.64931	6.98328	6.5068	7.51952	6.70699	7.52648	6.71313	7.52648	-0.812533	0.00695667	-0.806393	0.0023595	0.0202985	0.980841	0.993462	0.00404996	0.126615	1
ILMN_2919377	Ctrb1	66473	6.66673	6.62974	6.84819	6.70571	6.80871	6.75205	6.64676	6.82756	6.69364	6.63983	6.81086	6.60985	6.71489	6.75549	6.72265	6.68685	6.75549	0.0406033	0.00776667	-0.02804	0.708053	0.852476	0.944306	0.97724	0.832803	0.958778	1
ILMN_2592415	Reg1	19692	6.53284	6.6849	6.80515	6.51789	6.70592	6.59011	6.63068	6.78243	6.64282	6.63729	6.85	6.901	6.6743	6.60464	6.68531	6.7961	6.7961	-0.0696567	0.0110133	0.1218	0.448358	0.681815	0.911632	0.960528	0.402826	0.788818	1
ILMN_2664455	Pcsk1n	30052	6.44907	6.73851	6.56278	6.68416	6.61003	6.64931	6.60888	6.64071	6.53407	6.63426	6.58517	6.55514	6.58345	6.64783	6.59455	6.59152	6.64783	0.06438	0.0111	0.00807	0.480167	0.707981	0.901578	0.956085	0.94149	0.98763	1
ILMN_2668333	Prg4	96875	6.43603	6.43973	6.57277	6.39212	6.36284	6.55464	6.33988	6.55606	6.58753	6.51852	6.78361	6.65283	6.48284	6.43653	6.49449	6.65165	6.65165	-0.04631	0.0116467	0.16881	0.583105	0.776677	0.898646	0.95436	0.101714	0.495425	1
ILMN_1246127	Prss23	76453	7.56113	7.1512	7.00336	7.08924	7.17591	6.96371	7.26476	7.56145	6.92491	6.58979	6.42052	6.96014	7.23856	7.07629	7.25037	6.65682	7.25037	-0.162277	0.01181	-0.581747	0.402835	0.645793	0.960383	0.983848	0.00891445	0.18197	1
ILMN_2950044	F8	14069	6.85429	6.8838	6.52482	6.50977	6.58023	6.75982	6.52962	6.90799	6.86255	6.81509	6.64514	6.64947	6.7543	6.61661	6.76672	6.70323	6.76672	-0.137697	0.0124167	-0.05107	0.276352	0.528634	0.929427	0.969282	0.721813	0.926266	1
ILMN_2746295	Cxcl12	20315	6.72688	6.48472	6.45593	6.30926	6.54285	6.62685	6.55333	6.59721	6.55659	6.60065	6.56903	6.96842	6.55584	6.49299	6.56904	6.7127	6.7127	-0.0628567	0.0132	0.156857	0.553096	0.758463	0.887455	0.948466	0.24863	0.678399	1
ILMN_2776165	Nodal	18119	6.45885	6.68181	6.5576	6.60953	6.62292	6.5553	6.51347	6.72678	6.49766	6.52014	7.87176	6.52861	6.56609	6.59592	6.5793	6.9735	6.9735	0.02983	0.0132167	0.407417	0.719353	0.859813	0.887371	0.948466	0.172472	0.593607	1
ILMN_2736968	Scpep1	74617	6.81241	6.61671	6.52408	6.46929	6.63017	6.78378	6.62029	6.66789	6.70483	6.55307	6.46925	6.79834	6.65107	6.62775	6.66434	6.60689	6.66434	-0.02332	0.01327	-0.04418	0.81305	0.91113	0.895044	0.952622	0.705222	0.921427	1
ILMN_2479745	Cpa6	329093	6.66085	6.65117	6.72862	6.62674	6.66758	6.72558	6.70114	6.64581	6.73394	6.65829	7.00366	6.67667	6.68021	6.6733	6.69363	6.77954	6.77954	-0.00691333	0.0134167	0.0993267	0.940377	0.974901	0.884492	0.947547	0.502552	0.844946	1
ILMN_2884416	Galnt2	108148	6.68499	6.85957	6.6805	7.0881	6.95513	7.01596	6.74429	6.73638	6.78794	6.62274	6.81525	6.62243	6.74169	7.01973	6.7562	6.68681	7.01973	0.278043	0.0145167	-0.05488	0.0354593	0.150404	0.902382	0.956477	0.684727	0.916505	1
ILMN_1258759	Col6a2	12834	6.47556	6.50047	6.59125	6.67383	6.57892	6.54793	6.45996	6.57277	6.57828	6.64318	6.54009	7.17923	6.52243	6.60023	6.537	6.7875	6.7875	0.0778	0.0145767	0.265073	0.335396	0.587685	0.856219	0.934224	0.115746	0.517932	1
ILMN_2776931	Col11a1	12814	6.56094	6.68731	6.71846	6.6676	6.71956	6.58883	6.71709	6.6574	6.64208	6.74212	6.75092	6.96641	6.65557	6.65866	6.67219	6.81982	6.81982	0.00309333	0.01662	0.164247	0.974053	0.989327	0.863573	0.937449	0.300067	0.722955	1
ILMN_2725902	Vstm2a	211739	6.56414	6.4657	6.68865	6.67114	6.62527	6.72935	6.49694	6.67245	6.60679	6.56122	6.63033	6.75632	6.57283	6.67525	6.59206	6.64929	6.67525	0.102423	0.01923	0.07646	0.278614	0.531308	0.828892	0.920364	0.473016	0.829391	1
ILMN_1236724	Tnc	21923	6.71521	6.67596	6.68047	6.72074	6.65487	6.80548	6.72343	6.77182	6.63411	6.63825	6.9721	6.727	6.69055	6.72703	6.70979	6.77912	6.77912	0.0364833	0.01924	0.08857	0.711989	0.855315	0.850081	0.93134	0.554844	0.867867	1
ILMN_1243601	Il6	16193	6.55103	6.64798	6.676	6.53458	6.65897	6.60495	6.71803	6.68257	6.53517	6.60988	6.80487	6.58577	6.625	6.5995	6.64526	6.66684	6.66684	-0.0255033	0.0202533	0.0418367	0.761503	0.882572	0.825668	0.918756	0.70564	0.921427	1
ILMN_1243212	Sparc	20692	6.74994	6.67996	6.47584	6.62601	6.5469	6.73724	6.67271	6.68316	6.61522	6.54479	6.7015	6.96415	6.63525	6.63672	6.65703	6.73681	6.73681	0.00147	0.0217833	0.101567	0.987765	0.994842	0.816101	0.913998	0.48752	0.837215	1
ILMN_2531172	LOC330267	330267	6.67531	6.56501	6.55047	6.63419	6.61803	6.58014	6.61908	6.54843	6.69071	6.51497	6.84479	6.66478	6.59693	6.61079	6.61941	6.67485	6.67485	0.0138567	0.0224767	0.0779167	0.864969	0.938548	0.794442	0.903396	0.493591	0.84116	1
ILMN_2723024	BC004044	80752	6.57933	6.54921	6.50749	6.90064	6.80363	6.59078	6.51853	6.67706	6.50799	6.56411	6.55584	6.5782	6.54534	6.76502	6.56786	6.56605	6.76502	0.219673	0.0225167	0.0207067	0.0236824	0.112839	0.775501	0.892751	0.81749	0.955204	1
ILMN_1244053	Rspo4	228770	6.59283	6.63747	6.44624	6.52992	6.67029	6.73559	6.49219	6.64432	6.61003	6.52744	6.53045	6.91944	6.55885	6.64527	6.58218	6.65911	6.65911	0.08642	0.0233333	0.100263	0.35178	0.602095	0.787631	0.899377	0.391114	0.781401	1
ILMN_2705918	Defb4	56519	6.5228	6.50613	6.64931	6.64989	6.62843	6.65145	6.64045	6.51574	6.59292	6.75812	6.75191	6.49277	6.55941	6.64326	6.58304	6.6676	6.6676	0.0838433	0.0236233	0.108187	0.311653	0.564599	0.773672	0.891891	0.321102	0.73392	1
ILMN_2609897	Prss35	244954	6.64713	6.55122	6.38946	7.34233	6.49938	6.54829	6.59286	6.73671	6.33598	6.4658	6.58073	8.03913	6.52927	6.79667	6.55518	7.02855	7.02855	0.267397	0.0259133	0.499283	0.0783553	0.252079	0.788442	0.899654	0.0980922	0.489036	1
ILMN_2976129	Tinagl	94242	6.85628	6.48925	6.46242	6.63512	6.82187	6.73895	6.68524	6.46298	6.73754	6.73083	6.50092	6.46264	6.60265	6.73198	6.62859	6.5648	6.73198	0.12933	0.0259367	-0.0378533	0.242667	0.493627	0.808524	0.910348	0.743259	0.931592	1
ILMN_3161547	Nppa	230899	6.52361	6.70628	6.27871	6.58069	6.57792	6.62386	6.52504	6.50644	6.5564	6.69094	6.7128	6.5832	6.50287	6.59416	6.52929	6.66231	6.66231	0.09129	0.0264267	0.159447	0.331613	0.584413	0.776597	0.89338	0.168012	0.588054	1
ILMN_2937542	Col18a1	12822	6.62178	6.5128	6.52118	6.70436	6.82294	6.51439	6.70776	6.50715	6.52277	6.68831	6.70028	6.52773	6.55192	6.68056	6.57923	6.63877	6.68056	0.128643	0.0273067	0.0868533	0.181244	0.420689	0.766327	0.888267	0.414202	0.797245	1
ILMN_2704097	Serpina11	380780	6.65112	6.57069	6.6356	6.61113	6.62176	6.41325	6.63102	6.77112	6.53869	6.54914	6.47925	6.5471	6.61914	6.54871	6.64694	6.52516	6.64694	-0.0704233	0.0278067	-0.0939733	0.442698	0.678518	0.77301	0.891767	0.340357	0.747589	1
ILMN_2613601	2010001M09Rik	69816	6.68064	6.71453	6.91401	6.70452	6.79917	6.77067	6.80308	6.84321	6.74648	6.7335	6.91364	6.83749	6.76973	6.75812	6.79759	6.82821	6.82821	-0.0116067	0.0278633	0.0584833	0.906526	0.959279	0.81397	0.912961	0.726104	0.926766	1
ILMN_2598703	Ifnar2	15976	6.38666	6.49018	6.59987	6.76668	6.7141	6.55517	6.49806	6.5517	6.51107	6.54956	6.23698	6.36622	6.49224	6.67865	6.52028	6.38425	6.67865	0.186413	0.02804	-0.107983	0.0455849	0.177547	0.743403	0.876779	0.263657	0.691081	1
ILMN_2617996	Prl2c2	18811	6.52795	6.4494	6.42022	6.74328	6.90088	7.46707	6.4734	6.47519	6.53563	6.25595	6.67229	6.47474	6.46586	7.03708	6.49474	6.46766	7.03708	0.57122	0.0288833	0.00180333	0.000296767	0.00422574	0.727657	0.868467	0.986036	0.997092	1
ILMN_2492264	Wisp1	22402	6.70767	7.90251	6.47694	7.27587	7.53807	6.97876	6.73003	7.4663	6.98101	6.44821	6.83378	6.75789	7.02904	7.26423	7.05911	6.67996	7.26423	0.235193	0.0300733	-0.34908	0.377307	0.624049	0.914097	0.962	0.194095	0.62021	1
ILMN_2746830	BC022224	192970	7.02802	6.89112	7.1439	7.22755	6.99078	7.09749	7.28317	7.04754	6.82325	6.97454	6.62083	7.20743	7.02101	7.10527	7.05132	6.93427	7.10527	0.08426	0.0303067	-0.0867467	0.605283	0.790756	0.870226	0.940396	0.706467	0.921427	1
ILMN_2672509	BC056923	227358	6.52198	6.55744	6.34006	7.19585	7.08905	7.22755	6.3841	6.73578	6.39417	6.59317	6.80175	6.54847	6.47316	7.17082	6.50468	6.6478	7.17082	0.697657	0.0315233	0.174637	4.36e-06	0.000153075	0.740919	0.875739	0.107284	0.50382	1
ILMN_2895546	OTTMUSG00000020946	654464	6.72626	6.73354	6.77525	6.80477	6.7425	6.79763	6.89638	6.75405	6.68341	6.77479	7.03669	6.74879	6.74502	6.78163	6.77795	6.85342	6.85342	0.0366167	0.03293	0.108407	0.745186	0.873771	0.78205	0.896729	0.523372	0.855003	1
ILMN_1240276	Apoa1bp	246703	8.94883	9.55591	9.7221	9.26257	9.23766	9.19867	9.41257	9.35893	9.55658	9.42818	9.92366	9.87676	9.40895	9.23297	9.44269	9.74287	9.74287	-0.17598	0.0337467	0.33392	0.443252	0.678518	0.88838	0.948902	0.305256	0.726302	1
ILMN_2739843	Metrn	70083	6.61367	6.56975	6.37944	6.30579	6.73977	6.41173	6.47698	6.53518	6.65238	6.48125	6.39044	7.6067	6.52095	6.48576	6.55485	6.82613	6.82613	-0.03519	0.0338933	0.305177	0.733338	0.86862	0.69515	0.850424	0.187585	0.611546	1
ILMN_3065652	A1bg	117586	6.60617	6.52896	6.6019	6.70528	6.60104	6.83112	6.71681	6.50492	6.62282	6.75982	6.63508	6.70552	6.57901	6.71248	6.61485	6.70014	6.71248	0.13347	0.03584	0.12113	0.169909	0.404827	0.681135	0.842393	0.299282	0.722873	1
ILMN_1227727	Enox2	209224	6.59411	6.70561	6.69863	6.62694	6.63897	6.68438	6.72583	6.74493	6.63745	6.70537	6.39864	6.43646	6.66612	6.6501	6.70274	6.51349	6.70274	-0.01602	0.03662	-0.152627	0.856093	0.934705	0.713557	0.861668	0.168061	0.588054	1
ILMN_2593034	C1qtnf3	81799	6.60539	6.65122	6.83106	6.78074	6.78604	6.76061	6.77734	6.71394	6.70906	6.70823	6.93824	7.0198	6.69589	6.7758	6.73345	6.88876	6.88876	0.0799067	0.0375567	0.192867	0.458152	0.688639	0.720532	0.864194	0.266237	0.694179	1
ILMN_2735583	Agr2	23795	6.46007	6.73901	6.59314	6.81438	6.65542	6.73083	6.76162	6.582	6.56352	6.59084	6.51565	6.61653	6.59741	6.73354	6.63571	6.57434	6.73354	0.136137	0.0383067	-0.0230667	0.16792	0.401925	0.686525	0.845509	0.820488	0.955757	1
ILMN_2543507	1190007I07Rik	544717	6.34109	6.31365	6.6481	6.50232	6.38753	6.48426	6.44706	6.52596	6.44483	6.34935	7.02779	7.05135	6.43428	6.45804	6.47262	6.8095	6.8095	0.0237567	0.0383367	0.375217	0.783998	0.895161	0.6538	0.823959	0.0305719	0.31455	1
ILMN_3029178	Fcgr2b	14130	6.56989	6.69034	6.70016	6.65276	6.52756	6.58456	6.66252	6.78276	6.63127	6.63466	6.75733	6.80695	6.65346	6.58829	6.69218	6.73298	6.73298	-0.06517	0.03872	0.0795167	0.515933	0.733648	0.707421	0.857855	0.554327	0.867602	1
ILMN_2608406	Il22ra2	237310	6.55	6.49752	6.59136	6.66547	6.46889	6.38969	6.57926	6.69461	6.48536	6.59254	6.6156	6.90043	6.54629	6.50802	6.58641	6.70286	6.70286	-0.0382767	0.0401167	0.156563	0.660166	0.824469	0.627078	0.80715	0.184164	0.607042	1
ILMN_1224619	St3gal1	20442	8.63429	9.08977	9.06121	8.25262	7.97758	8.16729	8.76251	8.87762	9.27833	9.38508	9.047	9.80676	8.92842	8.1325	8.97282	9.41295	9.41295	-0.795927	0.0443967	0.484523	0.00198085	0.0180094	0.865238	0.938229	0.150503	0.564877	1
ILMN_2656422	BC028528	229600	6.64895	6.66287	6.91218	6.58173	6.81182	6.6632	6.86171	6.64732	6.85157	6.68833	6.64309	6.71258	6.74133	6.68558	6.78687	6.68133	6.78687	-0.05575	0.0455333	-0.06	0.632729	0.808176	0.723346	0.865644	0.666176	0.911549	1
ILMN_1225909	Pnliprp1	18946	6.6148	6.47164	6.47174	6.54442	6.89112	6.62251	6.66143	6.55718	6.47828	6.54438	6.54873	6.54846	6.51939	6.68602	6.56563	6.54719	6.68602	0.166623	0.0462367	0.0277967	0.0889281	0.272101	0.593719	0.78529	0.76781	0.940327	1
ILMN_1229763	Dmkn	73712	7.74855	6.7472	6.70138	6.70988	6.55337	6.97731	6.73217	6.64861	7.95725	6.4179	6.48068	6.59348	7.06571	6.74685	7.11268	6.49735	7.11268	-0.318857	0.0469667	-0.568357	0.148969	0.376239	0.873355	0.941815	0.0129316	0.22038	1
ILMN_2708477	Spink3	20730	6.48541	6.53416	6.56905	9.31756	8.6135	7.56507	6.32443	6.54055	6.86789	7.42976	6.46451	6.67361	6.52954	8.49871	6.57762	6.85596	8.49871	1.96917	0.0480833	0.32642	9.14e-08	6.86e-06	0.638987	0.814907	0.106288	0.502775	1
ILMN_2698728	Srpx2	68792	6.3335	6.4777	6.45812	6.21833	6.38413	6.44711	6.50174	6.48108	6.43097	6.28491	6.47982	7.69571	6.42311	6.34986	6.47126	6.82015	6.82015	-0.07325	0.0481567	0.39704	0.373465	0.621323	0.524425	0.739179	0.106308	0.502775	1
ILMN_2767871	Pdyn	18610	6.38489	6.85301	6.64621	6.78271	6.63931	6.66776	6.79607	6.60088	6.63489	6.69371	6.62613	6.4844	6.62804	6.69659	6.67728	6.60141	6.69659	0.0685567	0.0492433	-0.0266233	0.501474	0.723706	0.644443	0.817927	0.818327	0.955294	1
ILMN_1216269	Tulp1	22157	6.53448	6.40635	6.56826	6.49283	6.56887	6.48059	6.63328	6.48017	6.54813	6.7009	6.91045	6.60522	6.50303	6.5141	6.55386	6.73886	6.73886	0.0110667	0.05083	0.235827	0.887221	0.949784	0.537536	0.748524	0.0790001	0.452756	1
ILMN_2903540	Spp2	75396	6.35452	6.53436	6.47794	6.65128	6.49529	6.37682	6.61862	6.45013	6.45174	6.49949	6.80316	6.61783	6.45561	6.5078	6.50683	6.64016	6.64016	0.05219	0.0512233	0.184553	0.540641	0.750213	0.520427	0.736437	0.08782	0.470855	1
ILMN_2866099	Mmp24	17391	6.82523	6.51823	6.43736	6.71521	6.69414	6.62378	6.64581	6.60904	6.68002	6.62673	6.65897	6.6104	6.59361	6.67771	6.64496	6.63203	6.67771	0.0841033	0.05135	0.0384267	0.420163	0.660433	0.616657	0.799745	0.736418	0.929301	1
ILMN_1218590	Ccl28	56838	6.55699	6.46343	6.68741	6.45001	6.45698	6.58745	6.50329	6.45293	6.90712	6.60141	7.80155	6.50202	6.56928	6.49815	6.62111	6.96833	6.96833	-0.07113	0.0518367	0.39905	0.43418	0.672335	0.635573	0.81292	0.1527	0.567431	1
ILMN_2660373	Spink12	78242	6.6476	6.49869	6.7267	6.65458	6.60462	6.87323	6.64842	6.63553	6.74678	6.623	6.54702	6.69686	6.62433	6.71081	6.67691	6.62229	6.71081	0.08648	0.05258	-0.00203667	0.422788	0.662977	0.587029	0.780514	0.985103	0.996914	1
ILMN_2644375	Hyal1	15586	6.41371	6.93211	6.51486	6.34562	6.44741	6.32415	6.543	6.58432	6.89226	6.62761	6.56446	6.34106	6.62023	6.37239	6.67319	6.51104	6.67319	-0.247833	0.0529667	-0.109183	0.0375286	0.156491	0.668236	0.833798	0.394609	0.783502	1
ILMN_3156019	Mmp1a	83995	7.53588	7.47505	7.4875	7.43105	7.36168	7.43709	7.63438	7.58095	7.44481	7.42841	8.35517	7.90743	7.49948	7.40994	7.55338	7.897	7.897	-0.0895367	0.0539033	0.397527	0.633878	0.809047	0.812048	0.911984	0.275714	0.702726	1
ILMN_2744018	Csf3	12985	6.63688	6.44132	6.6417	6.73307	6.59377	6.59555	6.7029	6.48434	6.69549	6.99011	6.69516	6.36318	6.5733	6.6408	6.62758	6.68282	6.68282	0.0674967	0.0542767	0.109517	0.44979	0.682902	0.563124	0.766178	0.427215	0.804931	1
ILMN_2862179	Ccl11	20292	7.23572	6.49595	6.60144	6.38246	6.57626	6.45196	6.7724	6.54379	7.18106	6.49299	6.31003	7.98782	6.7777	6.47023	6.83242	6.93028	6.93028	-0.307477	0.0547133	0.152577	0.04535	0.176876	0.75528	0.88347	0.627691	0.89947	1
ILMN_1236379	Lcn3	16820	6.50822	6.53769	6.51803	6.6041	6.6041	6.44388	6.71579	6.60327	6.41563	6.62231	6.80411	6.59091	6.52131	6.55069	6.57823	6.67244	6.67244	0.02938	0.0569167	0.15113	0.700954	0.848031	0.514402	0.732219	0.162791	0.580814	1
ILMN_3003130	Rarres2	71660	6.82585	6.89638	6.62727	6.51998	6.69051	6.77771	6.62727	6.85736	7.04527	6.65617	6.8649	7.53399	6.78317	6.66273	6.8433	7.01835	7.01835	-0.120433	0.0601333	0.235187	0.27803	0.530603	0.665966	0.832639	0.321868	0.734824	1
ILMN_2684289	Sema3a	20346	6.50269	6.76713	6.63284	6.49204	6.60498	6.71227	6.61893	6.67054	6.79404	6.64784	6.59248	6.67632	6.63422	6.6031	6.6945	6.63888	6.6945	-0.0311233	0.0602833	0.00466	0.748836	0.875261	0.551125	0.757916	0.966074	0.992057	1
ILMN_1214841	Il24	93672	7.01096	6.7811	6.6572	6.91001	6.67802	6.73829	6.92694	6.83184	6.87163	6.89251	6.64415	6.65615	6.81642	6.77544	6.8768	6.73094	6.8768	-0.04098	0.0603833	-0.0854833	0.761877	0.882927	0.687129	0.845936	0.58012	0.880305	1
ILMN_2692723	Lpl	16956	9.03089	6.60979	7.70323	7.50325	8.16128	6.84752	6.52979	8.40959	8.58628	6.36772	7.92789	10.0286	7.7813	7.50402	7.84189	8.10807	8.10807	-0.277287	0.0605833	0.326767	0.494164	0.717572	0.89935	0.954895	0.608051	0.892641	1
ILMN_2756334	Nmb	68039	6.85194	6.52225	7.12196	6.88471	6.68427	6.84602	6.82667	6.99063	6.86758	6.85816	6.82615	6.74807	6.83205	6.805	6.89496	6.81079	6.89496	-0.02705	0.06291	-0.0212567	0.855991	0.934705	0.693025	0.849134	0.904227	0.977889	1
ILMN_2654554	Fgl2	14190	6.45758	6.48122	6.51627	6.57366	6.65221	6.70385	6.68392	6.54496	6.41549	6.55528	6.46221	6.55688	6.48502	6.64324	6.54812	6.52479	6.64324	0.158217	0.0631	0.0397667	0.0455295	0.177401	0.450886	0.685774	0.656524	0.907269	1
ILMN_1259240	Thsd7a	330267	6.56974	6.61792	6.76911	6.79383	6.70443	6.93039	6.86431	6.51916	6.76337	6.79821	6.69121	6.75002	6.65226	6.80955	6.71561	6.74648	6.80955	0.157293	0.0633567	0.0942233	0.10105	0.295632	0.558303	0.763024	0.500013	0.843589	1
ILMN_1230129	Adamts1	11504	6.71482	6.53047	6.65095	6.71373	6.63181	6.44751	6.68791	6.59632	6.80448	6.57628	6.72384	6.54931	6.63208	6.59768	6.69624	6.61648	6.69624	-0.0343967	0.0641567	-0.0156033	0.722861	0.861949	0.529896	0.743003	0.891764	0.974348	1
ILMN_1238215	Ctgf	14219	6.88462	6.61207	6.79961	7.56361	6.62309	6.84731	6.56918	6.86038	7.06055	6.75083	6.78069	7.044	6.76543	7.01134	6.83004	6.85851	7.01134	0.245903	0.0646033	0.0930733	0.1649	0.397917	0.629796	0.809328	0.589291	0.884694	1
ILMN_2650439	Galnt1	14423	7.11723	7.57257	6.61964	7.84768	7.7942	7.44043	7.15287	7.34393	7.01323	7.1226	6.76015	7.4665	7.10315	7.6941	7.17001	7.11642	7.6941	0.590957	0.0668633	0.01327	0.00983677	0.0593169	0.760515	0.88569	0.964744	0.992021	1
ILMN_2760800	Cxcl14	57266	6.64515	6.63134	6.44374	6.79053	6.63962	6.61983	6.58794	6.57574	6.76533	6.63593	6.79102	6.57272	6.57341	6.68333	6.643	6.66656	6.68333	0.109917	0.0695933	0.0931467	0.226218	0.475497	0.46672	0.696863	0.408331	0.793482	1
ILMN_2721460	Armetl1	227526	6.47623	6.52256	7.0163	6.68278	6.66989	6.72566	6.6159	6.83162	6.77923	6.81577	6.48033	6.56712	6.6717	6.69278	6.74225	6.62107	6.74225	0.02108	0.0705533	-0.0506233	0.858519	0.935806	0.584789	0.778959	0.711134	0.923379	1
ILMN_2592953	Scg5	20394	6.7196	6.51256	6.48971	6.53691	6.58016	6.67421	6.74978	6.63403	6.55089	6.43302	6.50305	6.48448	6.57396	6.59709	6.6449	6.47352	6.6449	0.0231367	0.0709433	-0.10044	0.782637	0.894513	0.446279	0.681802	0.279088	0.70646	1
ILMN_1223997	Crtap	56693	6.61572	6.4467	6.30618	6.68325	6.71405	6.599	6.56077	6.61148	6.41475	6.37533	6.42682	6.60028	6.4562	6.66543	6.529	6.46748	6.66543	0.209233	0.0728	0.0112767	0.0228088	0.109971	0.397292	0.641909	0.908863	0.979092	1
ILMN_1258629	Col3a1	12825	6.74746	6.70342	6.43537	6.51265	6.5059	6.43655	6.50057	6.51823	7.0881	6.39852	6.51869	7.02472	6.62875	6.48503	6.7023	6.64731	6.7023	-0.143717	0.07355	0.01856	0.160904	0.392361	0.583337	0.778345	0.895831	0.975815	1
ILMN_1239270	Inha	16322	6.5843	6.80715	6.75028	6.56612	6.65642	6.71647	6.80972	6.84062	6.71316	7.00028	6.78271	6.97025	6.71391	6.64634	6.78783	6.91775	6.91775	-0.0675733	0.0739233	0.203837	0.514313	0.732553	0.527148	0.740825	0.289226	0.716048	1
ILMN_2859613	Ogn	18295	6.30471	6.36175	6.07507	6.50581	6.45844	6.22867	6.26945	6.46714	6.22979	6.385	6.44576	7.30231	6.24718	6.39764	6.32213	6.71102	6.71102	0.150463	0.07495	0.463847	0.113531	0.318379	0.399508	0.644107	0.0133391	0.224281	1
ILMN_2729745	Lypd6	320343	6.56962	6.64855	6.77302	6.73148	6.61268	6.64671	6.85394	6.76806	6.5945	6.76501	7.10279	6.9299	6.66373	6.66362	6.73883	6.93257	6.93257	-0.000106667	0.0751033	0.268837	0.999083	0.999647	0.500927	0.723309	0.16996	0.589662	1
ILMN_2640140	Bola1	69168	7.75472	8.25456	7.9846	8.36731	8.45646	8.33973	8.27072	8.33042	7.61818	8.11084	8.92888	8.48384	7.99796	8.38783	8.07311	8.50785	8.50785	0.389873	0.0751467	0.509893	0.0651899	0.224796	0.76199	0.886364	0.154316	0.570283	1
ILMN_2691781	6530404N21Rik	67795	6.70602	6.49947	6.55627	6.53906	6.61647	6.58364	6.6209	6.77807	6.58991	6.5059	6.55758	6.66943	6.58725	6.57972	6.66296	6.57764	6.66296	-0.00753	0.0757067	-0.00961667	0.928704	0.969636	0.433625	0.672052	0.923375	0.982761	1
ILMN_2731854	Creg2	263764	6.68606	6.68355	6.55348	6.60771	6.65346	6.80985	6.58524	6.83842	6.7267	6.55371	7.02609	7.29822	6.64103	6.69034	6.71679	6.95934	6.95934	0.04931	0.0757567	0.31831	0.569096	0.768021	0.443152	0.679433	0.13412	0.541548	1
ILMN_2625687	Galnt1	14423	6.76853	6.50692	6.53171	7.03038	6.91636	6.6067	6.69566	6.68956	6.65251	6.73064	6.56324	6.69437	6.60239	6.85115	6.67924	6.66275	6.85115	0.24876	0.0768567	0.0603633	0.0355232	0.150611	0.430391	0.669396	0.60855	0.892641	1
ILMN_2765452	Ltbp1	268977	6.46083	6.4943	6.62722	6.74661	6.73698	6.51717	6.5788	6.58066	6.6575	6.66143	6.46053	6.519	6.52745	6.66692	6.60565	6.54699	6.66692	0.13947	0.0782033	0.0195367	0.145008	0.369671	0.330884	0.579719	0.839204	0.961066	1
ILMN_1260303	Pm20d1	212933	6.80106	6.61706	6.78945	6.88503	6.68403	6.54943	6.86713	6.80887	6.76876	6.63815	6.78718	6.82835	6.73586	6.70616	6.81492	6.75123	6.81492	-0.0296933	0.0790633	0.01537	0.774015	0.889693	0.477841	0.706044	0.909569	0.979092	1
ILMN_2927131	Il13	16163	6.72363	6.84708	6.73819	6.84626	6.64524	6.79834	6.78455	6.92263	6.83925	6.75043	7.22683	7.01203	6.76963	6.76328	6.84881	6.99643	6.99643	-0.00635333	0.0791767	0.226797	0.948522	0.97759	0.464078	0.695432	0.278009	0.705289	1
ILMN_1236517	Il18	16173	6.67485	6.7136	7.04913	6.76146	6.78201	6.76899	6.63629	6.81938	7.21984	7.18991	7.16136	6.57109	6.81253	6.77082	6.89184	6.97412	6.97412	-0.0417067	0.07931	0.161593	0.721585	0.86108	0.596063	0.787226	0.5073	0.846888	1
ILMN_2780286	Scube3	268935	6.58666	6.39271	6.71049	6.71855	6.49589	6.51416	6.53467	6.44224	6.95343	6.59438	6.53179	6.51645	6.56329	6.5762	6.64345	6.54754	6.64345	0.0129133	0.08016	-0.0157467	0.886314	0.949304	0.490432	0.715875	0.870581	0.96923	1
ILMN_2708871	F7	14068	6.45864	6.59949	6.64119	6.62314	6.46075	6.51277	6.69205	6.64667	6.61194	6.50398	6.4731	6.34174	6.56644	6.53222	6.65022	6.43961	6.65022	-0.03422	0.08378	-0.126833	0.69629	0.845401	0.346333	0.595272	0.167661	0.587863	1
ILMN_2913166	Serping1	12258	7.32212	6.62304	6.63471	6.68627	6.72026	6.46031	7.07174	6.42457	7.33945	6.59048	6.56101	7.87562	6.85996	6.62228	6.94525	7.00904	7.00904	-0.237677	0.0852967	0.14908	0.133411	0.352109	0.680837	0.842239	0.613956	0.894676	1
ILMN_2816565	Lama4	16775	6.55461	6.52461	6.49003	6.6996	6.57401	6.51114	6.62067	6.58781	6.61739	6.70285	6.72236	6.65007	6.52308	6.59492	6.60862	6.69176	6.69176	0.0718333	0.08554	0.168677	0.390531	0.635631	0.266916	0.515296	0.119919	0.524704	1
ILMN_3137899	Otop1	21906	6.62771	6.58252	6.5379	6.66658	6.38024	6.58454	6.6925	6.59717	6.7151	6.67267	6.65087	6.55001	6.58271	6.54379	6.66826	6.62452	6.66826	-0.0389233	0.0855467	0.0418067	0.6597	0.824251	0.33728	0.585872	0.682342	0.916195	1
ILMN_3105563	Dmkn	73712	7.83003	6.66488	6.8186	6.72135	6.78926	6.88942	6.87601	6.86513	7.83356	6.69799	6.82986	6.75973	7.1045	6.80001	7.19157	6.76253	7.19157	-0.304493	0.0870633	-0.341977	0.167175	0.401008	0.750573	0.880509	0.157334	0.573677	1
ILMN_2675232	Klk8	259277	6.95572	6.56875	6.60217	6.62069	6.64559	7.05385	6.60631	7.16225	6.62864	6.59347	6.70641	6.78794	6.70888	6.77338	6.79907	6.69594	6.79907	0.0644967	0.0901867	-0.01294	0.621774	0.802164	0.550149	0.757046	0.92073	0.982212	1
ILMN_2706905	Rs1	20147	6.72965	6.54567	6.9326	6.81129	6.79003	6.66884	6.90249	6.79584	6.78564	6.77598	6.90075	6.66007	6.73597	6.75672	6.82799	6.77893	6.82799	0.0207467	0.0920167	0.04296	0.849544	0.931299	0.436577	0.674907	0.774452	0.942272	1
ILMN_2625680	Galnt1	14423	6.47529	6.48212	6.43694	6.76839	6.76233	6.4749	6.64056	6.50848	6.52157	6.75503	6.60856	6.66864	6.46478	6.66854	6.55687	6.67741	6.67741	0.203757	0.0920867	0.212627	0.0308625	0.136272	0.232579	0.478237	0.0489719	0.374952	1
ILMN_1240257	Galnt2	108148	7.88728	8.12796	7.65097	8.57632	8.3872	8.7721	7.55058	8.22602	8.16642	7.19296	8.63593	7.39241	7.88874	8.57854	7.98101	7.74043	8.57854	0.689803	0.09227	-0.148303	0.00595069	0.0408067	0.722387	0.86536	0.706468	0.921427	1
ILMN_2602125	Acrbp	54137	6.64014	6.59015	6.48338	6.62352	6.62466	7.423	6.35558	7.08694	6.54939	6.72026	6.72188	6.57597	6.57122	6.89039	6.66397	6.6727	6.89039	0.31917	0.0927467	0.10148	0.0417822	0.168199	0.481404	0.709435	0.359876	0.761068	1
ILMN_1226712	Ccdc134	76457	7.89248	8.37164	7.64767	7.9028	7.92757	7.59071	8.17203	8.20566	7.8172	7.97379	8.64606	8.15577	7.9706	7.80703	8.06496	8.25854	8.25854	-0.16357	0.0943667	0.287943	0.491199	0.71552	0.718186	0.863507	0.413556	0.796685	1
ILMN_3040693	Lamc3	23928	6.64121	6.5356	6.54907	6.45585	6.52195	6.51067	6.5376	6.63163	6.84036	6.4982	6.54326	6.64458	6.57529	6.49616	6.66986	6.56201	6.66986	-0.0791367	0.09457	-0.01328	0.371161	0.619363	0.350121	0.599578	0.889118	0.973598	1
ILMN_2511823	Tub	22141	6.78575	6.61759	6.76444	6.81408	6.74508	6.63885	6.88701	6.93835	6.63016	6.96371	6.76636	6.46234	6.72259	6.73267	6.81851	6.7308	6.81851	0.0100767	0.0959133	0.00821	0.923	0.967438	0.442603	0.678907	0.955034	0.989508	1
ILMN_3079257	Mup5	17844	6.6909	6.59411	6.55209	6.6097	6.5298	6.54233	6.77762	6.59277	6.75739	6.6602	6.59845	6.53575	6.61237	6.56061	6.70926	6.59813	6.70926	-0.0517567	0.0968933	-0.0142333	0.526622	0.740611	0.330808	0.579696	0.884969	0.972369	1
ILMN_2862623	Itih3	16426	6.47186	6.45703	6.49863	6.8741	6.6506	6.83974	6.50003	6.54136	6.68085	6.56306	6.55793	6.80376	6.47584	6.78815	6.57408	6.64158	6.78815	0.312307	0.09824	0.165743	0.00135676	0.0135206	0.25604	0.503219	0.122805	0.527854	1
ILMN_2881024	1700040I03Rik	73327	6.67671	6.70618	6.63954	6.64196	6.64375	6.95067	6.69655	6.7492	6.87244	6.66992	7.10565	6.79228	6.67414	6.74546	6.77273	6.85595	6.85595	0.0713167	0.0985867	0.181807	0.489395	0.714518	0.30564	0.555978	0.28434	0.710795	1
ILMN_2636745	Bcan	12032	6.27445	6.75632	6.80199	6.50045	6.64539	6.54691	6.78148	6.70125	6.66936	6.59917	6.69955	6.56029	6.61092	6.56425	6.71736	6.61967	6.71736	-0.04667	0.106443	0.00875	0.671484	0.830202	0.375791	0.622373	0.942601	0.987855	1
ILMN_2523972	2310075M15Rik	69675	6.51465	6.54428	6.85997	6.66461	6.56986	6.55581	6.8427	6.69591	6.69996	6.62989	6.61755	6.80405	6.63963	6.59676	6.74619	6.68383	6.74619	-0.0428733	0.106557	0.0441967	0.644964	0.815593	0.361343	0.610327	0.717896	0.925744	1
ILMN_1235124	Thsd4	207596	7.10295	6.48587	6.53329	6.62949	6.82603	7.06942	6.48303	7.09112	6.86945	7.44816	7.83162	7.63541	6.70737	6.84165	6.81453	7.6384	7.6384	0.134277	0.107163	0.931027	0.356755	0.606713	0.500809	0.723297	0.00583146	0.151132	1
ILMN_2506076	Tmem25	71687	6.35613	6.44722	6.51447	6.60655	6.52826	6.45452	6.58685	6.50886	6.54461	6.62174	6.71023	6.59918	6.43927	6.52978	6.54677	6.64372	6.64372	0.0905033	0.1075	0.204443	0.248833	0.500665	0.187487	0.424949	0.0359665	0.334535	1
ILMN_1255558	Bmp1	12153	6.75423	6.46547	6.61771	6.69747	6.66376	6.71119	6.64744	6.82001	6.69327	6.78969	6.551	6.68271	6.61247	6.69081	6.72024	6.67447	6.72024	0.0783367	0.10777	0.0619967	0.39018	0.635202	0.277277	0.527388	0.592059	0.885916	1
ILMN_1249759	Il15ra	16169	7.16171	6.75721	6.57749	6.80352	6.81133	6.61503	7.04527	6.9389	6.84365	6.8106	7.13859	6.77685	6.83214	6.74329	6.94261	6.90868	6.94261	-0.0888433	0.11047	0.0765433	0.551554	0.75787	0.510252	0.729567	0.713033	0.924318	1
ILMN_2486573	Vegfc	22341	6.64456	6.44893	6.44293	6.55058	6.4003	6.37247	6.44978	6.7147	6.70626	6.66762	6.44419	7.15574	6.51214	6.44112	6.62358	6.75585	6.75585	-0.0710233	0.11144	0.24371	0.429359	0.667791	0.236076	0.48177	0.118634	0.523489	1
ILMN_2823612	Dkkl1	50722	6.54393	6.54617	6.60004	6.6747	6.66058	6.59214	6.75978	6.5359	6.73295	6.65376	6.62793	7.02948	6.56338	6.64247	6.67621	6.77039	6.77039	0.0790933	0.11283	0.20701	0.307949	0.560758	0.212853	0.455758	0.133192	0.540099	1
ILMN_2734234	5730446C15Rik	226016	6.94846	6.45557	7.06179	6.91199	7.05201	6.97768	6.82024	6.89265	7.0918	6.76459	6.85925	6.69121	6.82194	6.98056	6.9349	6.77168	6.98056	0.15862	0.112957	-0.0502567	0.308334	0.561098	0.507303	0.727588	0.782364	0.94539	1
ILMN_2741421	Dkk4	234130	6.59162	6.6325	6.47941	6.50027	6.64369	6.51525	6.63745	6.78616	6.61964	6.47341	6.64539	6.58981	6.56784	6.55307	6.68108	6.56954	6.68108	-0.0147733	0.11324	0.00169333	0.857764	0.93555	0.24192	0.488698	0.987357	0.997369	1
ILMN_2901944	Col7a1	12836	6.50193	6.37208	6.45101	6.80951	6.69476	6.80358	6.63909	6.61975	6.41047	6.90559	6.29957	6.40055	6.44167	6.76928	6.55644	6.53524	6.76928	0.32761	0.114763	0.0935633	0.00108434	0.011341	0.168771	0.399849	0.446217	0.81532	1
ILMN_2711461	Tgfb1	21803	6.81762	6.57358	6.66363	6.8958	6.75703	7.03359	6.95067	7.04543	6.40415	7.04576	6.95676	6.90662	6.68494	6.89547	6.80008	6.96971	6.96971	0.21053	0.11514	0.28477	0.0615121	0.216521	0.430158	0.669374	0.189568	0.61376	1
ILMN_2942353	Ccl25	20300	6.77617	8.17984	8.05705	7.40276	7.82658	6.96218	7.90649	7.93936	7.51361	7.76053	8.43494	7.91393	7.67102	7.39717	7.78649	8.03647	8.03647	-0.273847	0.115467	0.365447	0.354636	0.604853	0.703359	0.855136	0.311785	0.729868	1
ILMN_3112856	Adamts13	279028	6.44593	6.60201	6.59669	6.80904	6.54353	6.77165	6.66173	6.69065	6.6471	6.59459	6.53773	6.55046	6.54821	6.70807	6.66649	6.56093	6.70807	0.159863	0.118283	0.0127167	0.0865217	0.267209	0.154502	0.379855	0.887224	0.973036	1
ILMN_2966104	Htra1	56213	6.80329	6.42906	6.54011	6.71608	6.55645	6.54942	6.77985	6.75688	6.5913	6.58934	6.31484	6.91227	6.59082	6.60732	6.70934	6.60548	6.70934	0.0164967	0.118523	0.0146633	0.867476	0.939871	0.283888	0.534423	0.911683	0.979748	1
ILMN_2460094	Wnt10a	22409	6.49644	6.37994	6.4296	7.09792	6.45082	6.39458	6.31557	6.43069	6.92578	6.44721	6.5347	6.65879	6.43533	6.64777	6.55735	6.5469	6.64777	0.212447	0.12202	0.111573	0.0927114	0.279519	0.261134	0.509442	0.220552	0.645343	1
ILMN_2796199	Cpn1	93721	6.47947	6.58197	6.62219	6.73406	6.54734	6.60966	6.65857	6.7114	6.67988	6.62917	6.60306	6.5019	6.56121	6.63035	6.68328	6.57804	6.68328	0.0691433	0.122073	0.0168333	0.403766	0.646689	0.17718	0.410458	0.861219	0.967152	1
ILMN_2592486	Pglyrp1	21946	6.639	6.77617	6.45996	6.66107	6.70525	6.77373	6.53077	6.80477	6.91218	6.95797	6.50704	6.65124	6.62504	6.71335	6.74924	6.70542	6.74924	0.0883067	0.124197	0.0803733	0.388626	0.63404	0.305858	0.556032	0.552172	0.866482	1
ILMN_1259606	3110057O12Rik	269423	6.52222	6.43966	6.926	6.61621	6.66789	6.69865	6.8462	6.54061	6.8819	6.94437	6.89721	6.54977	6.62929	6.66092	6.75624	6.79712	6.79712	0.0316233	0.126943	0.167823	0.777575	0.891762	0.33275	0.581675	0.308232	0.727924	1
ILMN_2761847	Gnas	14683	6.48133	6.47961	6.60076	6.65619	6.5309	6.43896	6.59212	6.69713	6.65332	6.54739	6.47686	6.62817	6.52057	6.54202	6.64752	6.55081	6.64752	0.02145	0.126957	0.03024	0.801712	0.90427	0.147418	0.371295	0.745369	0.932254	1
ILMN_1240481	Col17a1	12821	6.41908	6.84356	6.55835	7.10536	6.59018	6.55569	6.5474	6.87142	6.78811	6.61667	7.15287	6.59248	6.607	6.75041	6.73564	6.78734	6.78734	0.143413	0.128647	0.180343	0.283117	0.535872	0.311697	0.561149	0.307375	0.727286	1
ILMN_2519488	Tor2a	30933	7.09136	7.15692	7.2606	7.26906	7.24039	7.08267	7.40939	6.94511	7.54472	7.26389	6.84141	6.886	7.16963	7.19737	7.29974	6.9971	7.29974	0.0277467	0.130113	-0.172527	0.859253	0.936041	0.529766	0.742976	0.46154	0.823534	1
ILMN_2745551	Olfml2b	320078	10.0257	10.6842	10.2071	11.072	10.9341	10.8915	10.2584	10.315	10.743	10.5627	9.81704	7.77291	10.3057	10.9659	10.4388	9.38422	10.9659	0.6602	0.133133	-0.92145	0.00240827	0.0206374	0.551746	0.758349	0.0652884	0.418797	1
ILMN_2633148	Adpgk	72141	7.517	7.4138	7.20384	8.16286	8.19791	7.86243	7.47637	7.52251	7.53674	7.56411	7.14365	7.47737	7.37821	8.0744	7.51187	7.39504	8.0744	0.696187	0.13366	0.01683	0.00221739	0.0193446	0.54047	0.75087	0.958215	0.990356	1
ILMN_2668462	Emilin1	100952	6.32722	6.85146	7.18245	7.17857	7.21537	7.15035	7.02466	6.81914	6.92332	6.81823	6.59992	6.64375	6.78704	7.18143	6.92237	6.6873	7.18143	0.394387	0.13533	-0.0997433	0.0277302	0.125726	0.424721	0.66496	0.561756	0.871636	1
ILMN_1252584	C1qtnf4	67445	6.55842	6.62874	6.71548	6.45003	6.49354	6.41918	6.81947	6.748	6.74217	6.64454	6.65591	6.45687	6.63421	6.45425	6.76988	6.58577	6.76988	-0.179963	0.135667	-0.04844	0.0590547	0.211324	0.163765	0.393167	0.655723	0.907083	1
ILMN_2937379	C9	12279	6.51102	6.44131	6.6921	6.60061	6.61285	6.7866	6.72538	6.63527	6.69297	6.59013	6.57069	7.16377	6.54814	6.66669	6.68454	6.77486	6.77486	0.118543	0.136397	0.22672	0.213719	0.461501	0.128991	0.342266	0.177336	0.599367	1
ILMN_1228320	Cfp	18636	9.48649	8.99656	8.49902	8.83858	8.91635	9.35844	9.04765	9.33028	9.03179	8.50911	9.645	9.37046	8.99402	9.03779	9.13657	9.17486	9.17486	0.0437667	0.14255	0.180833	0.862184	0.937247	0.577231	0.774778	0.645778	0.905344	1
ILMN_2753761	2010004A03Rik	76527	6.65242	6.56964	6.54588	6.47398	6.6992	6.6803	6.67369	6.86229	6.66077	6.32852	6.36314	6.71167	6.58931	6.61783	6.73225	6.46778	6.73225	0.0285133	0.142937	-0.121537	0.746069	0.874096	0.153567	0.379118	0.270105	0.697739	1
ILMN_2524545	2210418G03Rik	70166	6.52131	6.61522	6.6578	6.73665	6.7642	6.70532	6.88987	6.64368	6.69051	6.76757	7.05055	6.82751	6.59811	6.73539	6.74135	6.88188	6.88188	0.13728	0.143243	0.283767	0.129669	0.345826	0.165843	0.395825	0.0755477	0.445664	1
ILMN_1242370	Fgl1	234199	6.73889	6.89681	6.90893	7.52948	7.37566	7.00826	7.11744	6.94969	6.90763	8.17867	6.8427	6.85412	6.84821	7.30447	6.99159	7.29183	7.30447	0.456257	0.143377	0.44362	0.0104247	0.0618279	0.393038	0.638349	0.227162	0.653401	1
ILMN_2450384	Vegfb	22340	8.24223	8.05673	7.81974	7.8099	7.97422	7.75694	8.22748	8.23471	8.08692	9.02229	7.84408	7.4898	8.03957	7.84702	8.18304	8.11872	8.18304	-0.192547	0.14347	0.0791567	0.386248	0.631982	0.57799	0.775177	0.831407	0.958778	1
ILMN_2837100	Gm128	229588	6.49728	6.48281	6.42177	6.72183	6.52542	6.43374	6.39114	6.78645	6.66058	6.70487	6.96083	6.47618	6.46729	6.56033	6.61272	6.71396	6.71396	0.0930433	0.145437	0.246673	0.269053	0.521257	0.125809	0.337391	0.0579838	0.401973	1
ILMN_2520249	Hspg2	15530	6.88759	6.5865	6.41195	6.86115	6.79092	6.62964	6.66954	6.73193	6.92475	6.80275	7.64135	7.28657	6.62868	6.76057	6.77541	7.24356	7.24356	0.13189	0.146727	0.614877	0.239265	0.489868	0.241614	0.488427	0.0281657	0.302152	1
ILMN_1253741	Pcolce	18542	6.62639	6.60587	6.52078	6.52947	6.36888	6.39904	7.07231	6.62548	6.49575	6.73007	6.31577	6.33423	6.58435	6.43246	6.73118	6.46002	6.73118	-0.151883	0.146833	-0.124323	0.0877969	0.269677	0.21834	0.462709	0.247962	0.678099	1
ILMN_2593604	Ctsb	13030	6.43261	6.27342	6.43945	6.54617	6.8875	6.27396	6.86075	6.3518	6.37622	6.43024	6.24437	8.11117	6.38183	6.56921	6.52959	6.92859	6.92859	0.187383	0.147763	0.546767	0.0824897	0.260055	0.153656	0.379147	0.0872733	0.469918	1
ILMN_2777493	Serpina1a	20700	6.58205	6.60796	6.8213	6.78869	6.79017	6.91303	6.78388	6.84141	6.83073	6.77909	6.61264	6.7899	6.67044	6.83063	6.81867	6.72721	6.83063	0.160193	0.148237	0.0567733	0.131317	0.348578	0.18645	0.42361	0.664851	0.910902	1
ILMN_2770270	Dhrs13	70451	6.42669	6.54002	6.6756	6.81729	6.78034	6.43396	6.80106	6.62731	6.66369	6.45756	6.51344	6.89914	6.54744	6.6772	6.69735	6.62338	6.69735	0.12976	0.149917	0.0759433	0.205956	0.452026	0.112153	0.314291	0.519891	0.852478	1
ILMN_2694955	Igfbp4	16010	6.55037	6.50273	6.57317	6.537	6.44193	6.55909	6.70628	6.53604	6.83399	6.49116	6.38809	6.58076	6.54209	6.51267	6.6921	6.48667	6.6921	-0.0294167	0.150013	-0.05542	0.712085	0.855315	0.125538	0.336939	0.536954	0.860285	1
ILMN_2916782	Apom	55938	6.63578	6.75014	6.60025	6.40364	6.71205	6.83788	6.3481	7.23789	6.85555	6.2608	6.45748	7.20705	6.66206	6.65119	6.81385	6.64178	6.81385	-0.0108667	0.15179	-0.02028	0.913001	0.962943	0.318872	0.568429	0.900275	0.977502	1
ILMN_3060471	Otop1	21906	6.50581	6.43488	6.60274	6.67851	6.65984	6.75463	6.67308	6.76533	6.56531	6.45648	6.55813	6.65674	6.51448	6.69766	6.66791	6.55712	6.69766	0.183183	0.15343	0.04264	0.0272381	0.124193	0.0897996	0.276385	0.646214	0.905458	1
ILMN_2980898	1810030J14Rik	66289	6.65124	6.36765	6.52562	6.66826	6.64483	6.6201	6.71453	6.64647	6.65223	6.71376	6.71244	6.7513	6.51484	6.6444	6.67108	6.72583	6.72583	0.12956	0.15624	0.210997	0.152115	0.380011	0.0867094	0.270784	0.0889893	0.472757	1
ILMN_2835694	1500005I02Rik	72014	6.49066	6.46673	6.55615	6.74068	6.44796	6.40638	6.70599	6.74989	6.53679	6.68737	6.57169	6.69762	6.50451	6.53167	6.66422	6.65223	6.66422	0.02716	0.15971	0.147713	0.76218	0.883098	0.0815927	0.261226	0.126094	0.533698	1
ILMN_1249886	Rln1	19773	6.78252	6.90019	6.63603	6.42108	6.78869	7.28346	6.92314	7.06735	6.81736	6.96107	7.15991	7.67102	6.77291	6.83108	6.93595	7.264	7.264	0.0581633	0.163037	0.491087	0.705148	0.851046	0.224063	0.469157	0.0665143	0.422558	1
ILMN_2689998	Fjx1	14221	6.60215	6.55781	6.4755	6.55445	6.77762	6.69519	6.63215	6.68158	6.8136	6.49018	6.52415	6.6066	6.54515	6.67575	6.70911	6.54031	6.70911	0.1306	0.163957	-0.00484333	0.153116	0.381893	0.0984002	0.291277	0.957682	0.990356	1
ILMN_2626453	Amy1	11722	6.45016	6.38832	6.63378	6.36469	6.62229	6.42071	6.66184	6.53914	6.77282	6.82793	6.3892	6.37374	6.49075	6.46923	6.65793	6.53029	6.65793	-0.0215233	0.16718	0.0395367	0.806408	0.907092	0.0791001	0.256645	0.736272	0.929235	1
ILMN_2845080	Psap	19156	12.1876	12.6725	12.1702	11.7465	11.7075	11.8659	12.8567	12.1995	12.482	12.1251	12.0498	11.526	12.3434	11.7733	12.5127	11.9003	12.5127	-0.570133	0.1693	-0.443133	0.00370039	0.0284726	0.404775	0.649271	0.128956	0.535071	1
ILMN_2625681	Galnt1	14423	6.5874	6.46766	6.43803	6.74648	6.67688	6.73186	6.68107	6.60943	6.71199	6.55306	6.52956	6.44171	6.4977	6.71841	6.6675	6.50811	6.71841	0.22071	0.1698	0.0104133	0.00744329	0.0483717	0.046291	0.183367	0.910932	0.979346	1
ILMN_2701631	Spink2	69982	6.37254	6.42767	6.31236	7.01042	7.29057	7.13392	6.40918	6.86208	6.35174	6.32461	6.5194	7.32013	6.37086	7.14497	6.541	6.72138	7.14497	0.774113	0.170143	0.350523	3.34e-07	1.87e-05	0.0891219	0.275017	0.0493014	0.376267	1
ILMN_2988199	Gm885	380732	6.47201	6.60628	6.37649	6.55605	6.40124	6.50911	6.53986	6.65223	6.77411	6.50732	6.93211	6.92962	6.48493	6.4888	6.6554	6.78968	6.78968	0.00387333	0.170473	0.304757	0.963651	0.984715	0.0571527	0.209899	0.0598114	0.407279	1
ILMN_2607313	Fkrp	243853	7.24714	6.58883	7.085	7.29771	7.21412	7.37023	7.17113	7.14185	7.12415	7.34608	6.89458	6.98328	6.97366	7.29402	7.14571	7.07465	7.29402	0.320363	0.172053	0.10099	0.0975969	0.288899	0.394261	0.63934	0.692965	0.918241	1
ILMN_2968390	Defb15	246082	6.35016	6.46863	6.77431	6.64426	6.5679	6.92491	6.89418	6.59557	6.62211	6.58507	6.87381	7.53883	6.53103	6.71236	6.70395	6.99924	6.99924	0.181323	0.17292	0.468203	0.115014	0.321129	0.122001	0.330308	0.0545064	0.391722	1
ILMN_2719921	Penk1	18619	6.71533	6.74667	6.96609	6.89138	6.7799	6.70679	7.01847	6.94683	6.98339	6.86532	7.06881	6.72608	6.80936	6.79269	6.9829	6.88674	6.9829	-0.0166733	0.173533	0.0773733	0.882349	0.947145	0.23526	0.481326	0.64496	0.904788	1
ILMN_3004949	D930028F11Rik	244853	6.55285	7.07174	6.61213	7.03568	7.13594	6.40943	6.96599	6.93984	6.86162	6.80674	6.62661	6.60164	6.74557	6.86035	6.92248	6.67833	6.92248	0.114777	0.17691	-0.0672433	0.487911	0.713661	0.228009	0.473034	0.646376	0.905493	1
ILMN_2941728	Nenf	66208	10.3817	10.7367	10.688	10.4189	10.3606	10.3266	10.6554	10.7134	10.9744	10.6331	10.5751	11.0848	10.6021	10.3687	10.7811	10.7643	10.7811	-0.233433	0.178933	0.1622	0.232374	0.482347	0.405735	0.650232	0.587974	0.883748	1
ILMN_2589662	Bmp7	12162	6.59788	6.89835	6.72756	6.84502	6.7857	6.79092	6.59219	7.00684	7.17044	6.76697	8.15374	6.52963	6.74126	6.80721	6.92316	7.15011	7.15011	0.06595	0.181893	0.40885	0.558418	0.761754	0.234918	0.480975	0.192846	0.618013	1
ILMN_2775421	Serping1	12258	6.86878	6.36994	6.53828	6.57188	6.59791	6.36013	6.90692	6.44374	7.00998	6.37971	6.38481	7.60154	6.59233	6.50997	6.78688	6.78869	6.78869	-0.08236	0.194547	0.196353	0.461168	0.69102	0.183539	0.420361	0.412797	0.796529	1
ILMN_2939681	Lyzs	17105	7.06541	7.66373	8.92001	6.67168	6.65132	6.68762	8.14173	8.14831	7.94889	7.27411	9.42858	6.69857	7.88305	6.67021	8.07964	7.80042	8.07964	-1.21284	0.196593	-0.08263	0.000533747	0.00666258	0.558417	0.763031	0.877849	0.971242	1
ILMN_2856588	1190003M12Rik	68888	6.79792	6.60337	6.37901	6.3619	6.66843	6.71839	6.98085	6.82245	6.56871	6.49422	7.55906	6.82859	6.59343	6.58291	6.79067	6.96062	6.96062	-0.0105267	0.197237	0.36719	0.923761	0.967752	0.1291	0.342418	0.125485	0.532194	1
ILMN_2688415	1300010F03Rik	219189	9.71719	9.93662	10.1238	9.80676	9.81657	9.79595	9.91913	10.2062	10.2536	10.232	9.92419	10.4292	9.92587	9.80643	10.1263	10.1951	10.1951	-0.119443	0.20044	0.26926	0.564142	0.764375	0.381725	0.628	0.390086	0.781157	1
ILMN_2767918	Ifi30	65972	7.42638	7.57577	7.17696	7.68637	7.69382	7.72733	7.65028	7.45017	7.68295	7.5236	7.7154	7.38162	7.39304	7.70251	7.59447	7.54021	7.70251	0.30947	0.20143	0.14717	0.122862	0.333823	0.357384	0.606794	0.651811	0.906314	1
ILMN_2590034	Ltbp4	108075	7.08346	7.11209	7.10334	6.85752	6.9423	7.34182	7.41002	7.2086	7.30663	7.17728	8.0489	7.56976	7.09963	7.04721	7.30842	7.59865	7.59865	-0.0524167	0.208787	0.499017	0.754939	0.878529	0.276587	0.52643	0.163515	0.581536	1
ILMN_1257088	Prss12	19142	6.60489	6.4322	6.69357	6.6582	6.47105	6.42246	6.6424	6.83009	6.89068	6.53553	6.56005	6.44828	6.57689	6.51724	6.78772	6.51462	6.78772	-0.05965	0.210837	-0.0622667	0.511413	0.731001	0.0633841	0.224733	0.533632	0.859312	1
ILMN_2643658	Ghrl	58991	7.39143	6.79428	7.2401	7.23994	7.73054	8.47996	7.6804	7.70877	6.68215	6.79577	7.58837	6.46995	7.14194	7.81681	7.35711	6.95136	7.81681	0.674877	0.21517	-0.190573	0.0104698	0.062022	0.42137	0.662761	0.503472	0.845393	1
ILMN_2760619	Tinagl	94242	6.69925	6.40721	6.26983	6.69973	6.69366	6.64463	6.8571	6.4421	6.72358	6.68528	6.41754	6.61763	6.45876	6.67934	6.67426	6.57348	6.67934	0.220577	0.215497	0.11472	0.0283306	0.127681	0.0566993	0.208814	0.311321	0.729854	1
ILMN_1218877	BC029169	208659	6.34521	6.43184	6.54844	6.89315	6.64189	6.71754	6.64497	6.69205	6.63585	6.59167	6.5065	6.29832	6.44183	6.75086	6.65762	6.4655	6.75086	0.30903	0.215793	0.0236667	0.00204443	0.0184148	0.015422	0.0881431	0.81	0.953364	1
ILMN_2679428	1110058L19Rik	68002	7.50427	7.59522	7.84282	7.59258	7.62628	7.82948	7.78667	8.03679	7.76976	7.67949	7.36997	6.8922	7.64744	7.68278	7.86441	7.31389	7.86441	0.0353433	0.21697	-0.33355	0.859578	0.936253	0.355898	0.605255	0.276966	0.704442	1
ILMN_2870672	Fbln1	14114	6.84642	6.53813	6.56967	8.24121	7.92686	8.27157	7.04024	6.95702	6.61712	6.61264	7.48193	7.91528	6.65141	8.14655	6.87146	7.33662	8.14655	1.49514	0.220053	0.68521	1.43e-10	2.63e-08	0.0951068	0.286083	0.0346614	0.329508	1
ILMN_2604814	Fgf22	67112	7.42106	7.11042	7.27559	8.04221	7.89925	7.92757	7.4528	7.6403	7.38079	7.99706	8.4715	7.58432	7.26902	7.95634	7.4913	8.01763	8.01763	0.68732	0.222273	0.748603	0.000661009	0.0077802	0.257949	0.505768	0.0188974	0.257255	1
ILMN_2994299	Hgfac	54426	6.40842	6.38551	6.38853	6.44293	6.43733	6.34522	6.51959	6.79286	6.54292	7.37725	7.99387	6.42747	6.39415	6.40849	6.61846	7.2662	7.2662	0.01434	0.224303	0.872043	0.839638	0.925404	0.0106804	0.0675913	0.00823085	0.17635	1
ILMN_2879995	Col17a1	12821	6.49143	6.59813	6.3668	7.19296	6.29872	6.35359	6.52542	6.59132	7.01538	6.62324	7.72588	6.41904	6.48545	6.61509	6.71071	6.92272	6.92272	0.129637	0.225253	0.437267	0.391852	0.636735	0.0502006	0.193059	0.0879827	0.470921	1
ILMN_2835423	Cfd	11537	6.40909	6.62922	6.52151	6.71796	6.55383	6.6414	6.40955	6.58779	7.24212	6.59864	6.61389	6.34391	6.51994	6.63773	6.74649	6.51881	6.74649	0.11779	0.226547	-0.00112667	0.181299	0.420689	0.142385	0.363733	0.991111	0.998161	1
ILMN_2780247	Lta	16992	6.86008	6.86807	6.99539	6.61295	6.88086	6.76552	7.25265	7.12315	7.03621	6.84265	7.13071	7.64679	6.90785	6.75311	7.13734	7.20672	7.20672	-0.154737	0.22949	0.29887	0.225962	0.475496	0.166143	0.396153	0.280823	0.707448	1
ILMN_2722108	C1qtnf1	56745	6.75499	6.66962	6.60006	6.65428	6.77664	6.39478	7.05166	6.71643	6.95122	6.5045	6.97512	6.43005	6.67489	6.60857	6.90644	6.63656	6.90644	-0.0663233	0.231547	-0.0383333	0.508329	0.728742	0.0600115	0.216467	0.762088	0.938104	1
ILMN_2619620	C1qb	12260	6.52863	7.11723	6.40501	6.23998	6.31279	6.43811	6.70427	7.00124	7.0469	6.80057	7.70529	6.26122	6.68362	6.33029	6.91747	6.92236	6.92236	-0.35333	0.233847	0.238737	0.0125748	0.0708242	0.144602	0.366549	0.382309	0.776868	1
ILMN_2711615	Il1r1	16177	6.57139	6.47707	6.59566	6.79142	6.77632	6.55095	6.7774	6.63146	6.94602	6.65813	6.89713	6.61255	6.54804	6.70623	6.78496	6.7226	6.78496	0.15819	0.23692	0.174563	0.0758491	0.247352	0.0371118	0.158533	0.158112	0.574923	1
ILMN_2844819	Angptl7	654812	6.55662	6.3772	6.50932	6.65564	6.51499	6.31369	6.82279	6.53469	6.79655	6.55382	6.47649	6.46511	6.48105	6.49477	6.71801	6.49847	6.71801	0.0137267	0.236963	0.0174267	0.887587	0.950032	0.0227859	0.114806	0.85672	0.965789	1
ILMN_1238609	Rspry1	67610	6.42921	6.45801	6.479	6.67147	6.59152	6.49813	6.71333	6.76399	6.60371	6.49138	6.53457	6.61513	6.45541	6.58704	6.69368	6.54703	6.69368	0.131633	0.23827	0.09162	0.116571	0.324198	0.00699368	0.0501344	0.310283	0.729405	1
ILMN_2987685	Ctsd	13033	6.4274	6.96391	6.90249	6.71083	6.59168	6.60073	7.0063	6.84156	7.18245	6.84116	6.60628	6.60911	6.7646	6.63441	7.0101	6.68552	7.0101	-0.130187	0.245503	-0.0790833	0.323972	0.577002	0.141883	0.363019	0.5919	0.885916	1
ILMN_1256849	St3gal2	20444	6.48668	6.60777	6.32528	6.35576	6.44586	6.54795	6.83169	6.61289	6.71355	6.38071	6.88591	6.4606	6.47324	6.44986	6.71938	6.57574	6.71938	-0.0233867	0.246133	0.102497	0.792288	0.898993	0.0158717	0.0899095	0.379694	0.775068	1
ILMN_2436424	Igl-5	16136	6.3704	6.53493	6.47874	6.47274	6.44711	6.55775	6.74464	6.66801	6.71628	6.32962	6.72184	6.60423	6.46136	6.49253	6.70964	6.5519	6.70964	0.0311767	0.248287	0.09054	0.704212	0.850072	0.00804665	0.0553317	0.372872	0.770586	1
ILMN_1227352	Adamts19	240322	6.68737	6.52648	6.54024	6.56723	6.86962	6.63815	6.75301	7.03857	6.71325	6.52292	6.52081	6.57751	6.5847	6.69167	6.83494	6.54041	6.83494	0.10697	0.250247	-0.0442833	0.256304	0.508019	0.0357221	0.154596	0.642043	0.90346	1
ILMN_2459899	Adamtsl4	229595	7.61584	7.49196	7.20271	7.00066	7.1732	7.32038	7.76799	7.84507	7.49119	7.91253	8.0217	6.63294	7.43684	7.16475	7.70142	7.52239	7.70142	-0.27209	0.26458	0.0855533	0.15041	0.378432	0.246525	0.493748	0.823136	0.956297	1
ILMN_2589915	Hapln4	330790	7.95002	6.59492	6.66882	6.77729	7.28121	7.96635	7.14037	7.3312	7.55786	7.16047	6.69041	6.72276	7.07125	7.34162	7.34314	6.85788	7.34314	0.270363	0.27189	-0.213373	0.357908	0.608075	0.349715	0.599283	0.446751	0.81532	1
ILMN_2793522	Tnfrsf19	29820	6.38784	6.47755	6.61405	6.7345	6.87489	6.64305	6.70827	6.69547	6.89294	6.43528	6.83233	6.37529	6.49315	6.75081	6.76556	6.54763	6.76556	0.257667	0.272413	0.0544867	0.00879569	0.0546862	0.0116938	0.0721616	0.621756	0.896986	1
ILMN_2615312	Ntn2l	18209	6.47575	6.45218	6.3718	6.47757	7.16723	6.82294	6.43725	7.06942	6.61196	6.34269	6.59199	6.53723	6.43324	6.82258	6.70621	6.49064	6.82258	0.389337	0.272967	0.0573933	0.00252287	0.0214066	0.0304442	0.139061	0.511851	0.848331	1
ILMN_2718204	Clec11a	20256	6.92771	7.47582	7.39762	7.13532	7.38195	6.99674	7.60504	7.61888	7.39625	7.72355	8.16895	8.3175	7.26705	7.17134	7.54006	8.07	8.07	-0.0957133	0.273007	0.80295	0.608512	0.793247	0.213736	0.456861	0.0224647	0.272342	1
ILMN_2635197	Psapl1	76943	7.49041	6.68126	6.61667	6.64473	6.74735	6.45721	6.56881	7.00595	8.03365	6.45468	6.55439	7.53588	6.92945	6.61643	7.2028	6.84832	7.2028	-0.313017	0.273357	-0.08113	0.0931715	0.280406	0.343644	0.592244	0.762581	0.938245	1
ILMN_2759484	C3	12266	9.11136	8.44012	7.53381	8.68169	7.23278	7.62346	7.8685	10.0272	8.01807	7.45726	8.79338	8.03541	8.36176	7.84598	8.63792	8.09535	8.63792	-0.515787	0.27616	-0.266413	0.12986	0.346008	0.51092	0.729922	0.518237	0.851659	1
ILMN_3150634	Lepre1	56401	6.87334	6.86895	7.26389	6.97941	6.93446	7.19706	7.43873	7.20136	7.19693	6.86067	7.32082	6.97954	7.00206	7.03698	7.27901	7.05368	7.27901	0.0349167	0.276947	0.0516167	0.840123	0.925784	0.189135	0.427102	0.848189	0.963232	1
ILMN_2588295	Rarres2	71660	6.34625	6.47539	6.27057	6.594	6.56158	6.54705	6.72188	6.58156	6.62426	6.35236	6.30802	6.28251	6.36407	6.56754	6.64257	6.3143	6.64257	0.203473	0.278497	-0.0497733	0.00869706	0.054226	0.00190414	0.0188212	0.494557	0.841636	1
ILMN_2809701	Emid1	140703	6.54978	6.41273	6.59438	6.58509	6.56803	6.45438	7.20807	6.54113	6.65269	6.26175	6.75235	6.57979	6.51896	6.53583	6.80063	6.5313	6.80063	0.01687	0.281667	0.0123333	0.839234	0.925141	0.0525441	0.198907	0.916009	0.980886	1
ILMN_1240615	Olfm1	56177	6.63426	6.53223	6.59602	7.16811	7.0285	7.17766	6.77963	6.85095	6.98106	7.11621	7.15675	6.70611	6.5875	7.12476	6.87055	6.99302	7.12476	0.537253	0.283043	0.40552	4.07e-05	0.000932698	0.0137416	0.0810871	0.0667044	0.422952	1
ILMN_2789239	Tgfbr3	21814	6.34629	6.40307	6.56827	6.62397	6.54564	6.37979	6.70641	6.62159	6.84156	6.46016	6.52896	6.37895	6.43921	6.51647	6.72319	6.45602	6.72319	0.0772567	0.283977	0.0168133	0.342844	0.593857	0.00419629	0.0342564	0.847946	0.963232	1
ILMN_2678336	Ctf1	13019	8.57495	8.18545	8.3739	9.0912	9.23514	8.95474	8.75707	8.76464	8.47677	9.18713	8.80249	8.58914	8.3781	9.09369	8.66616	8.85959	9.09369	0.715593	0.28806	0.481487	0.00151372	0.0147292	0.209567	0.451847	0.15609	0.572194	1
ILMN_1221564	Ltbp1	268977	7.05554	7.37231	6.44371	7.08623	6.99352	6.4665	7.665	7.03938	7.03579	6.67164	6.28127	9.53428	6.95719	6.84875	7.24672	7.49573	7.49573	-0.108437	0.289537	0.538543	0.572358	0.770558	0.224204	0.469212	0.322667	0.735631	1
ILMN_2618714	Pdgfb	18591	8.53332	7.73667	7.62232	9.1081	8.65879	8.6998	8.38363	8.34075	8.04038	9.41919	8.21968	8.39114	7.9641	8.82223	8.25492	8.67667	8.82223	0.858127	0.290817	0.712567	0.00216856	0.0191008	0.271993	0.521542	0.0624583	0.412701	1
ILMN_2749695	Enox1	239188	6.58183	6.57092	6.57201	6.46553	6.39452	6.61389	6.59243	7.40072	6.60583	6.41714	6.56772	6.46457	6.57492	6.49131	6.86633	6.48314	6.86633	-0.0836067	0.291407	-0.0917767	0.370293	0.61859	0.0654703	0.229071	0.327248	0.73931	1
ILMN_2598022	Ghrl	58991	6.56365	6.37377	6.48266	6.67201	6.8373	6.96124	6.87459	6.931	6.49009	6.4224	6.68392	6.52636	6.47336	6.82352	6.76523	6.54423	6.82352	0.350157	0.291867	0.0708667	0.000861445	0.00954961	0.0161094	0.0909443	0.477544	0.832461	1
ILMN_3163288	Egfl7	353156	7.70248	7.55996	6.76823	7.47866	7.5236	7.36729	7.76244	7.19351	7.96253	7.61072	7.81284	6.85573	7.34356	7.45652	7.63949	7.42643	7.63949	0.11296	0.295937	0.0828733	0.634102	0.809203	0.286978	0.537824	0.818045	0.955294	1
ILMN_2497957	scl0002507.1_236	14114	6.40564	6.62961	6.47788	7.24439	7.36566	6.66379	6.75806	6.93594	6.71744	6.56074	6.71744	6.69869	6.50438	7.09128	6.80381	6.65896	7.09128	0.586903	0.299437	0.15458	0.000399003	0.0053221	0.0110617	0.0692299	0.134706	0.542091	1
ILMN_1245307	Fbln2	14115	6.49739	6.87227	6.3293	6.64219	6.54989	6.55507	7.50923	6.70917	6.38424	6.39224	7.15381	6.57105	6.56632	6.58238	6.86755	6.7057	6.86755	0.0160633	0.301227	0.13938	0.879356	0.94552	0.11589	0.320564	0.404078	0.789944	1
ILMN_2658908	Cxcl12	20315	6.43476	6.33658	6.47164	6.44221	6.37879	6.35645	6.64167	6.41554	7.09016	6.3998	6.25423	7.82434	6.41433	6.39248	6.71579	6.82612	6.82612	-0.0218433	0.301463	0.411797	0.781114	0.893648	0.0231667	0.115986	0.125571	0.532194	1
ILMN_1215862	Cxcl9	17329	6.49718	6.73819	6.92962	7.29729	6.94158	6.78002	6.83203	6.78781	7.4505	6.48678	6.70141	6.50613	6.72166	7.0063	7.02345	6.56477	7.02345	0.284633	0.301783	-0.15689	0.0473387	0.1817	0.0935677	0.283406	0.198582	0.623097	1
ILMN_1238109	Pp11r	19011	6.61676	6.58975	6.63325	7.05276	6.97066	6.97681	7.2519	6.7434	6.75097	6.43421	6.85816	6.39289	6.61325	7.00008	6.91542	6.56175	7.00008	0.386823	0.30217	-0.0515	0.000446803	0.00581489	0.032048	0.143813	0.646557	0.905618	1
ILMN_2445658	Igsf10	242050	6.61433	6.3833	6.46986	6.94343	6.51384	6.46098	6.57746	6.80358	7.00336	6.36407	6.47985	6.38649	6.48916	6.63942	6.7948	6.41014	6.7948	0.150253	0.305637	-0.0790267	0.160298	0.391867	0.00731833	0.0517136	0.355211	0.758945	1
ILMN_2757924	Zpbp2	69376	6.44959	6.72775	6.31135	6.52868	6.52778	6.58864	6.60384	6.72518	7.0953	6.88128	6.42782	6.52259	6.49623	6.54837	6.80811	6.61056	6.80811	0.0521367	0.311877	0.114333	0.563469	0.763926	0.0207496	0.107997	0.368515	0.766844	1
ILMN_2971514	Ifnar2	15976	6.44207	6.67635	6.53407	6.95155	6.94429	6.74574	7.03122	6.62227	6.94037	6.78514	6.94302	6.68347	6.55083	6.88053	6.86462	6.80388	6.88053	0.329697	0.31379	0.253047	0.00305654	0.0248192	0.0133931	0.079528	0.0786819	0.452678	1
ILMN_2871660	Car15	80733	7.00459	6.47293	6.96842	6.7616	7.18696	7.02596	7.15258	7.11	7.12744	6.96641	6.33458	6.46085	6.81531	6.99151	7.13001	6.58728	7.13001	0.176193	0.314693	-0.228033	0.24647	0.498346	0.0929098	0.282086	0.169873	0.589662	1
ILMN_2677859	Insl6	27356	9.31203	9.58321	10.0053	9.45905	9.45786	9.77862	10.165	9.99301	9.69425	9.70243	9.40542	9.67333	9.63351	9.56518	9.95075	9.59373	9.95075	-0.0683367	0.31724	-0.0397867	0.779312	0.892772	0.230367	0.475765	0.902372	0.977768	1
ILMN_2612895	C2	12263	10.9454	10.9121	10.3121	9.41257	10.0143	8.90136	11.4173	10.6379	11.0711	11.748	11.6245	12.5512	10.7232	9.44274	11.0421	11.9746	11.9746	-1.28046	0.3189	1.25137	5.49e-05	0.001168	0.197517	0.437672	0.000729784	0.0517899	1
ILMN_2621643	Col4a1	12826	7.86096	8.41374	7.70926	8.92001	7.18991	7.24758	8.3377	8.3377	8.27127	7.62456	8.19614	7.41028	7.99465	7.78583	8.31556	7.74366	8.31556	-0.20882	0.320903	-0.250993	0.524449	0.73909	0.182838	0.419254	0.478831	0.833082	1
ILMN_2602139	LOC100041504	100041504	6.43949	6.43607	6.26963	6.5086	6.33339	6.35436	6.35062	7.29178	6.4773	6.22599	6.23988	6.28705	6.38173	6.39878	6.70657	6.25097	6.70657	0.0170533	0.324837	-0.130757	0.822632	0.916343	0.0466328	0.184207	0.0664845	0.422558	1
ILMN_1225570	Serpina1d	20703	6.50501	6.5362	6.57958	6.43115	6.38888	6.60231	6.72572	6.82848	7.05166	6.36984	6.43183	6.54371	6.54026	6.47411	6.86862	6.44846	6.86862	-0.06615	0.328357	-0.0918033	0.449225	0.682411	0.00405615	0.0332631	0.302255	0.724514	1
ILMN_2495669	Wfikkn1	215001	6.78846	6.65682	6.83216	6.80005	6.82161	7.15474	7.11209	7.24257	6.91836	6.59625	6.56785	6.60919	6.75915	6.92547	7.09101	6.5911	7.09101	0.16632	0.33186	-0.16805	0.201844	0.446529	0.0339526	0.149453	0.160115	0.577662	1
ILMN_1221937	F8	14069	6.80209	7.0084	6.92073	6.65847	6.76533	6.80859	6.88546	7.60568	7.24928	7.06163	7.14325	6.64401	6.91041	6.74413	7.24681	6.94963	7.24681	-0.166277	0.3364	0.0392233	0.169299	0.403753	0.101762	0.296841	0.855638	0.965482	1
ILMN_2771237	Lbp	16803	7.62711	7.28249	6.82793	6.79278	6.72296	7.03222	7.6248	7.72833	7.40778	6.49954	6.69189	6.90602	7.24584	6.84932	7.58697	6.69915	7.58697	-0.396523	0.341127	-0.546693	0.0654872	0.225409	0.177883	0.411604	0.0190885	0.258384	1
ILMN_2685329	Hspg2	15530	6.60464	6.53878	6.48945	6.93291	6.71871	6.80286	6.78889	6.89805	6.97091	6.88098	8.0171	7.18991	6.54429	6.81816	6.88595	7.36266	7.36266	0.27387	0.34166	0.818373	0.00894023	0.0553543	0.00496916	0.0390384	0.0119697	0.212022	1
ILMN_1239050	Defb20	319579	6.66604	6.78858	6.89448	6.7021	6.63423	6.69828	7.30592	7.46214	6.60904	6.68655	6.97361	6.6049	6.78303	6.6782	7.1257	6.75502	7.1257	-0.10483	0.342667	-0.0280133	0.32395	0.577002	0.0910146	0.278825	0.845448	0.962898	1
ILMN_1259467	Wfdc15b	192201	6.58764	6.50109	6.42439	7.04834	6.68833	7.15647	6.83848	6.81594	6.89051	6.53645	6.52017	6.66543	6.50437	6.96438	6.84831	6.57402	6.96438	0.460007	0.343937	0.0696433	0.000636381	0.00754646	0.00168885	0.0172639	0.475237	0.831139	1
ILMN_2858324	Aggf1	66549	9.67039	9.52881	9.15329	9.77862	10.2473	9.96893	9.77487	9.7221	9.89881	9.6112	9.32615	9.16265	9.45083	9.99828	9.79859	9.36667	9.99828	0.547453	0.347763	-0.0841633	0.0175599	0.0909708	0.126139	0.337812	0.79352	0.949218	1
ILMN_2596655	Rarres2	71660	6.74901	6.44761	6.39347	6.37505	6.25875	6.35205	6.50988	6.36178	7.79077	6.4453	6.30799	7.85918	6.53003	6.32862	6.88748	6.87082	6.88748	-0.201413	0.357447	0.340793	0.0338591	0.145881	0.124434	0.334835	0.202026	0.627144	1
ILMN_2512663	Wnt4	22417	6.78669	6.91345	6.79092	6.76237	6.79272	7.01693	7.30369	7.12415	7.13703	6.66294	6.85916	6.96664	6.83035	6.85734	7.18829	6.82958	7.18829	0.0269867	0.357937	-0.000773333	0.842143	0.927185	0.0409549	0.169374	0.996579	0.999412	1
ILMN_1247358	Emid2	140709	6.42632	6.54748	6.4191	6.54417	6.46718	6.46861	6.82373	7.03264	6.62333	6.35981	6.33871	6.65063	6.4643	6.49332	6.82657	6.44972	6.82657	0.02902	0.362267	-0.0145833	0.72051	0.860466	0.00157281	0.0163475	0.877219	0.971195	1
ILMN_2603781	D17Wsu104e	28106	8.61968	9.19913	9.26908	8.95293	9.1662	9.32851	9.36687	9.37644	9.44871	9.04219	8.57318	9.90429	9.0293	9.14921	9.39734	9.17322	9.39734	0.119917	0.368043	0.143923	0.600027	0.787364	0.1316	0.346558	0.712397	0.924149	1
ILMN_3003476	Tulp1	22157	6.59541	6.44495	6.43948	6.50401	6.46392	6.21214	7.08988	6.69519	6.80024	7.62507	7.39163	7.83003	6.49328	6.39336	6.86177	7.61558	7.61558	-0.0999233	0.36849	1.1223	0.26338	0.515092	0.00296397	0.0264754	0.00182616	0.0841773	1
ILMN_2747811	Crlf1	12931	6.53641	6.58066	6.31328	7.4091	7.25962	6.97066	6.87778	6.96907	6.71622	7.0663	6.91237	6.39093	6.47678	7.21313	6.85436	6.78987	7.21313	0.736343	0.377573	0.313083	6.86e-06	0.000221348	0.00100802	0.0118016	0.0772516	0.449027	1
ILMN_1229131	Wfdc3	71856	6.97102	6.74242	6.88478	6.77975	6.60632	6.64519	6.94589	7.9482	6.85823	6.53401	6.74753	8.63717	6.86607	6.67709	7.25077	7.30624	7.30624	-0.188987	0.3847	0.440163	0.163493	0.396172	0.119031	0.325825	0.278967	0.706452	1
ILMN_2518483	Pla2g12a	66350	6.57626	6.44194	6.54097	7.10555	6.78455	6.89674	7.00988	6.73644	6.97081	7.13382	6.53382	6.79951	6.51972	6.92895	6.90571	6.82238	6.92895	0.409223	0.385987	0.30266	0.000570578	0.00696822	0.00216878	0.0206273	0.069752	0.432012	1
ILMN_2766604	Camp	12796	6.16742	6.39134	6.19929	6.45214	6.3665	6.28301	6.5623	6.46519	6.89357	6.24345	6.30815	6.02542	6.25268	6.36722	6.64035	6.19234	6.64035	0.114533	0.38767	-0.0603433	0.182147	0.421867	0.000765889	0.00957772	0.47688	0.832136	1
ILMN_1252990	Cck	12424	6.61525	6.90059	6.50539	6.6279	6.69494	6.66529	6.98394	7.34233	6.86546	6.35005	6.39125	7.0341	6.67374	6.66271	7.06391	6.5918	7.06391	-0.0110333	0.390167	-0.0819433	0.914121	0.963612	0.0153899	0.0880103	0.590927	0.88571	1
ILMN_1230152	Adamts4	240913	6.36943	6.36683	6.36792	6.45685	6.36363	6.33681	6.69799	6.60253	6.98752	6.15433	6.34193	6.38621	6.36806	6.38576	6.76268	6.29416	6.76268	0.0177033	0.39462	-0.0739033	0.808461	0.908006	0.000379784	0.00550673	0.315457	0.730746	1
ILMN_2693403	Ela1	109901	6.79237	7.52328	6.75994	7.11953	7.42376	7.02276	7.32429	7.21315	7.75556	6.97258	7.43069	6.52172	7.0252	7.18868	7.431	6.975	7.431	0.163487	0.405803	-0.0502	0.430649	0.668649	0.102538	0.298357	0.864636	0.96818	1
ILMN_3014965	2610507B11Rik	72503	10.584	11.3042	11.3653	11.1563	11.1216	11.6603	11.4182	11.5522	11.5168	11.0007	11.0624	11.3091	11.0845	11.3127	11.4957	11.1241	11.4957	0.228233	0.411233	0.0395667	0.279989	0.532974	0.0672337	0.232776	0.883583	0.972108	1
ILMN_2619107	Lgals1	16852	6.85773	6.91636	6.73633	7.78441	7.34983	7.38733	7.34333	7.21475	7.20341	7.24194	7.29897	8.2032	6.83681	7.50719	7.25383	7.58137	7.58137	0.670383	0.417023	0.744563	0.000173183	0.00280839	0.0218278	0.111421	0.0214284	0.268648	1
ILMN_2873822	Aebp1	11568	6.55566	6.34168	6.35236	6.41497	6.35184	6.47743	6.87965	6.7774	6.85381	6.59462	6.41458	8.1865	6.41657	6.41475	6.83695	7.06523	7.06523	-0.00182	0.420387	0.648667	0.981876	0.992537	0.000311469	0.00472712	0.0505622	0.379218	1
ILMN_2430422	Gpi1	14751	6.81055	6.82516	6.56125	7.01491	6.59181	6.81477	7.31549	7.19716	6.95432	7.06686	8.15272	6.51944	6.73232	6.80716	7.15566	7.24634	7.24634	0.0748433	0.423337	0.51402	0.516259	0.733953	0.0100701	0.0648048	0.111265	0.509678	1
ILMN_1215859	Serpina1b	20701	6.80572	6.65533	6.40567	6.63393	6.64112	6.59117	6.77276	7.06206	7.30209	6.50947	6.69451	7.0771	6.62224	6.62207	7.04564	6.76036	7.04564	-0.000166667	0.423397	0.13812	0.998678	0.999451	0.0115451	0.0715108	0.398325	0.786282	1
ILMN_2462332	Tulp3	22158	6.79268	6.49467	6.67184	7.03716	7.25351	7.42939	7.03249	7.21857	6.98654	7.07474	7.07459	6.56059	6.65306	7.24002	7.0792	6.90331	7.24002	0.586957	0.426137	0.250243	0.000165073	0.00269294	0.00452293	0.0362072	0.173866	0.595097	1
ILMN_2983948	Creld2	76737	8.91915	9.05548	8.39346	8.907	8.95578	8.95089	9.35474	9.43484	8.86223	8.07318	8.5268	8.81808	8.78936	8.93789	9.21727	8.47269	9.21727	0.148527	0.427907	-0.316677	0.516083	0.733756	0.10529	0.303205	0.40138	0.78801	1
ILMN_2757368	Creld2	76737	8.51684	8.52328	7.88097	8.31352	8.27327	8.3822	8.89856	8.98855	8.32646	7.6879	8.10692	8.40849	8.30703	8.323	8.73786	8.06777	8.73786	0.0159667	0.430827	-0.23926	0.946276	0.977191	0.117638	0.323174	0.515778	0.8503	1
ILMN_1228213	Ifi30	65972	7.12779	7.56841	7.28622	8.02854	7.98782	7.9669	7.84221	7.50704	7.92757	7.7107	7.43794	7.14582	7.32747	7.99442	7.75894	7.43149	7.99442	0.666947	0.431467	0.104013	0.00361994	0.0280605	0.0878365	0.272925	0.747275	0.932829	1
ILMN_2513826	Tnfrsf11b	18383	6.41149	6.47563	6.42963	6.64144	6.48569	6.51587	6.59922	7.02502	7.01847	6.52939	6.73597	6.48533	6.43892	6.54767	6.8809	6.58356	6.8809	0.10875	0.441987	0.144647	0.154101	0.383433	0.00142261	0.0152112	0.141301	0.550998	1
ILMN_2926781	Defb36	266620	6.37101	6.29103	6.61079	6.65885	6.49066	6.72999	7.02486	6.65513	6.94075	6.43797	6.79754	6.67375	6.42428	6.6265	6.87358	6.63642	6.87358	0.202223	0.449303	0.212143	0.0225701	0.109113	0.00102784	0.0119559	0.0606595	0.41002	1
ILMN_2744380	Npc2	67963	10.119	10.2656	10.4472	9.87967	10.1068	10.1931	10.718	10.5718	10.8915	10.0171	10.3063	10.1493	10.2773	10.0599	10.7271	10.1576	10.7271	-0.21741	0.449833	-0.1197	0.255567	0.507371	0.0370974	0.158506	0.683038	0.916247	1
ILMN_2824783	Abo	80908	6.53564	6.59625	6.45248	6.61132	6.57537	6.98984	7.10576	6.85186	6.97902	6.73589	6.56334	6.59242	6.52812	6.72551	6.97888	6.63055	6.97888	0.197387	0.450757	0.102427	0.0522202	0.194085	0.000972098	0.0114486	0.323363	0.735937	1
ILMN_1238310	Gm1673	381633	6.69366	6.30629	6.35284	6.81844	6.82978	6.48023	6.81594	6.88694	7.01159	6.51166	6.38256	6.59366	6.45093	6.70948	6.90482	6.49596	6.90482	0.258553	0.453893	0.04503	0.0238568	0.113372	0.000790071	0.00979889	0.672336	0.912837	1
ILMN_3141048	Sepp1	20363	6.85248	6.91566	6.6132	6.69181	6.71659	6.63681	7.32848	7.19684	7.23407	6.81539	6.84057	6.54063	6.79378	6.68174	7.25313	6.7322	7.25313	-0.112043	0.45935	-0.0615833	0.339155	0.59108	0.0167044	0.0933586	0.687767	0.91723	1
ILMN_2883164	Serpine2	20720	6.33726	6.33414	6.23271	6.28351	6.64178	6.48234	6.83431	6.81408	6.63801	6.24894	6.43337	6.26746	6.30137	6.46921	6.76213	6.31659	6.76213	0.16784	0.460763	0.01522	0.0597909	0.21292	3.68e-05	0.000916734	0.84144	0.961984	1
ILMN_2638473	1190003M12Rik	68888	6.66543	6.41374	6.51233	6.59424	6.70244	6.66728	7.22255	6.96773	6.79616	6.69484	8.56122	6.50594	6.5305	6.65465	6.99548	7.254	7.254	0.124153	0.46498	0.7235	0.150755	0.378684	0.00319884	0.0280517	0.0593543	0.406518	1
ILMN_2780316	Rnpep	215615	10.0399	9.92792	9.94058	10.5951	10.4598	10.4516	10.7164	10.4053	10.1902	10.8816	10.2584	10.4356	9.96947	10.5022	10.4373	10.5252	10.5252	0.5327	0.467833	0.555733	0.0126899	0.0712675	0.0453572	0.181036	0.0776178	0.450041	1
ILMN_2834379	Tgfbi	21810	6.42565	7.2401	6.71791	6.42688	6.36953	6.48972	7.57304	6.36591	7.8542	6.41463	7.53197	6.37694	6.79455	6.42871	7.26438	6.77451	7.26438	-0.365843	0.46983	-0.02004	0.0230582	0.110833	0.0995927	0.293173	0.935966	0.986324	1
ILMN_1215252	Bmp4	12159	7.27876	7.27692	6.64075	6.84043	6.58877	7.18696	6.8517	8.09899	7.65984	7.26844	8.20364	8.49354	7.06548	6.87205	7.53684	7.98854	7.98854	-0.193423	0.471367	0.923063	0.322362	0.575635	0.094866	0.285636	0.0184392	0.254338	1
ILMN_2912872	Ndfip1	65113	11.5929	11.4327	11.1579	11.106	11.0185	11.0408	11.8767	11.683	12.044	11.0319	11.0676	11.4276	11.3945	11.0551	11.8679	11.1757	11.8679	-0.3394	0.4734	-0.2188	0.0822649	0.259645	0.0229378	0.115247	0.415859	0.798173	1
ILMN_2772632	Saa3	20210	6.38966	6.46074	6.57235	6.64058	6.58158	6.4485	6.51612	6.61224	7.72076	6.4724	6.56809	6.52921	6.47425	6.55689	6.94971	6.52323	6.94971	0.0826367	0.475457	0.0489833	0.327795	0.580732	0.0272326	0.128929	0.601815	0.889729	1
ILMN_2632536	1700029I15Rik	75641	6.79223	6.57363	6.66292	6.64572	6.62429	6.58567	7.16959	7.1597	7.15692	7.12675	7.16869	7.76092	6.67626	6.61856	7.16207	7.35212	7.35212	-0.0577	0.48581	0.67586	0.5334	0.745573	0.00179922	0.0181488	0.0209392	0.265879	1
ILMN_1246024	Rnpep	215615	10.807	10.8332	10.6668	11.3447	11.1362	11.0308	11.5821	11.0059	11.1773	11.5353	11.455	11.257	10.769	11.1706	11.2551	11.4158	11.4158	0.401567	0.4861	0.646767	0.044208	0.174013	0.0288035	0.134206	0.0267044	0.295189	1
ILMN_1245431	Tgm4	331046	6.71091	6.45133	6.40869	6.67757	6.42133	6.642	6.73224	6.90692	7.40479	6.71514	7.24481	6.52887	6.52364	6.5803	7.01465	6.82961	7.01465	0.0566567	0.491007	0.305963	0.549536	0.756413	0.00659522	0.0479998	0.101904	0.495789	1
ILMN_3091574	Olfm1	56177	6.9799	7.57107	7.31624	6.92158	7.26677	7.49319	7.79567	8.20846	7.33716	8.32578	7.5286	6.66831	7.28907	7.22718	7.78043	7.50756	7.78043	-0.06189	0.49136	0.218493	0.758579	0.880883	0.0543508	0.20338	0.570474	0.875577	1
ILMN_2802311	Gm1673	381633	6.59217	6.40723	6.46732	6.81525	6.89828	6.55236	6.86018	6.94536	7.16592	6.49826	6.5066	6.44971	6.48891	6.7553	6.99049	6.48486	6.99049	0.26639	0.50158	-0.00405	0.0101247	0.0605377	0.00120041	0.0134578	0.962902	0.991738	1
ILMN_2666080	Hapln2	73940	6.47388	6.34006	6.3118	6.82294	6.34864	6.29152	6.65975	6.76827	7.20517	6.42463	6.37092	6.31751	6.37525	6.4877	6.87773	6.37102	6.87773	0.112453	0.502483	-0.00422667	0.286501	0.539761	0.000878366	0.0106419	0.956737	0.989788	1
ILMN_1236845	Gfod2	70575	9.08514	9.19166	9.23273	8.97151	8.79229	9.0877	9.75345	9.8539	9.42704	8.68342	9.25733	9.10965	9.16984	8.9505	9.67813	9.0168	9.67813	-0.219343	0.508287	-0.153043	0.346942	0.59751	0.0467605	0.184593	0.674238	0.91305	1
ILMN_2853957	Dag1	13138	6.90385	7.62711	8.01503	7.81108	7.70567	7.8372	7.83848	8.09633	8.14044	7.45856	8.60491	8.07628	7.51533	7.78465	8.02508	8.04658	8.04658	0.26932	0.509753	0.531253	0.288085	0.541553	0.060651	0.217972	0.173508	0.594793	1
ILMN_1239055	Xdh	22436	6.41515	6.59509	6.83681	6.42105	6.46202	6.44698	7.58906	6.62105	7.18893	6.54811	6.53636	8.22699	6.61568	6.44335	7.13301	7.10382	7.13301	-0.172333	0.51733	0.488137	0.0935248	0.281121	0.0172887	0.0954802	0.187069	0.611546	1
ILMN_1249480	1300010F03Rik	219189	8.85723	8.74661	8.74884	9.24935	8.77554	8.75795	8.91803	9.42858	9.57698	9.68121	8.44412	8.94192	8.78423	8.92761	9.30786	9.02242	9.30786	0.143387	0.523637	0.23819	0.531291	0.744397	0.0416948	0.171495	0.534008	0.859399	1
ILMN_2429092	Ybx1	22608	6.4921	6.33202	6.99011	6.67519	6.70466	7.16679	7.14778	6.96996	7.26798	6.94353	6.45334	6.44364	6.60474	6.84888	7.12857	6.6135	7.12857	0.244137	0.52383	0.00876	0.104035	0.301113	0.00768669	0.0534402	0.954987	0.989508	1
ILMN_2690677	Clca3	23844	7.03059	6.99818	6.88079	7.66827	7.55631	7.58446	7.3312	7.42976	7.73478	7.74231	6.96609	9.33209	6.96985	7.60301	7.49858	8.0135	8.0135	0.63316	0.528727	1.04364	0.000369341	0.0050064	0.00961326	0.0627823	0.0159403	0.239723	1
ILMN_2769418	Apom	55938	6.78023	6.96538	6.53129	6.91377	7.07684	7.30168	6.40903	8.10878	7.36894	6.44708	6.36682	7.8372	6.75897	7.09743	7.29558	6.8837	7.29558	0.338463	0.536617	0.124733	0.0219956	0.107093	0.0623171	0.222236	0.63406	0.901783	1
ILMN_2630646	Pappa	18491	6.99021	6.73345	6.71744	6.79874	6.78697	6.75458	7.49092	7.5422	7.03773	6.6859	6.95772	7.16679	6.8137	6.7801	7.35695	6.9368	7.35695	-0.0336033	0.54325	0.123103	0.780271	0.893199	0.00926429	0.061148	0.543916	0.863444	1
ILMN_2843403	2610019P18Rik	66455	7.2097	8.20011	7.23066	8.20194	8.09017	7.99706	8.04119	7.99485	8.23451	8.19242	7.9766	7.71442	7.54682	8.09639	8.09018	7.96115	8.09639	0.549567	0.54336	0.414323	0.0388425	0.159796	0.0518623	0.196815	0.310919	0.729662	1
ILMN_3121255	Vegfa	22339	9.39019	8.11891	8.6944	8.86771	8.57944	9.41919	9.45257	9.16803	9.22286	8.85411	9.75392	9.71004	8.7345	8.95545	9.28115	9.43936	9.43936	0.220947	0.546653	0.704857	0.477678	0.706256	0.076275	0.251201	0.0725681	0.438929	1
ILMN_1255447	2410131K14Rik	76792	6.51884	6.40594	6.61885	6.79853	6.95772	7.37644	7.36473	6.96664	6.8838	7.18174	6.81382	7.99844	6.51454	7.04423	7.07172	7.33133	7.33133	0.529687	0.55718	0.81679	0.000291685	0.00416756	0.000504774	0.00691532	0.0114192	0.208842	1
ILMN_1257060	Lypla3	192654	7.48322	7.39762	6.52388	6.85363	7.11597	7.29494	6.69417	8.19391	8.19736	7.17995	8.43958	8.36731	7.13491	7.08818	7.69515	7.99561	7.99561	-0.0467267	0.56024	0.860707	0.834323	0.922822	0.0968676	0.289164	0.0336693	0.325541	1
ILMN_2605512	Lamb3	16780	7.51378	7.58066	6.78472	7.3027	6.95551	6.98362	8.10173	7.78086	7.68274	7.07764	7.39406	8.0006	7.29305	7.08061	7.85511	7.49077	7.85511	-0.212443	0.562057	0.197713	0.315269	0.568582	0.0345445	0.151283	0.566217	0.873631	1
ILMN_1257574	Esm1	71690	7.15991	6.30958	6.38232	6.77563	6.35252	6.6922	6.515	8.03285	6.99414	6.36989	6.33786	6.37072	6.61727	6.60678	7.18066	6.35949	7.18066	-0.0104867	0.563393	-0.25778	0.945008	0.976336	0.0435812	0.176522	0.0856249	0.465872	1
ILMN_2636536	Pla2g12a	66350	9.56887	9.41442	9.32851	10.4805	9.89881	9.97526	10.2247	9.55152	10.2281	9.13303	8.15885	9.88639	9.43727	10.1182	10.0014	9.05942	10.1182	0.680923	0.564173	-0.377843	0.00366939	0.028311	0.0265964	0.12709	0.347974	0.753508	1
ILMN_2573276	D130058C20Rik	67946	6.76084	6.46084	6.44455	6.65364	6.66836	6.41248	8.51005	6.49747	6.36683	6.51704	6.45772	6.53372	6.55541	6.57816	7.12478	6.50283	7.12478	0.02275	0.569373	-0.0525833	0.822645	0.916343	0.103143	0.299502	0.629191	0.900273	1
ILMN_2854934	Defb6	116746	6.26289	6.15275	6.24943	6.28476	6.48903	6.16389	6.1359	6.18318	8.07967	6.14715	6.17102	6.18871	6.22169	6.31256	6.79958	6.16896	6.79958	0.09087	0.577893	-0.05273	0.296111	0.549707	0.0599166	0.216303	0.466025	0.825478	1
ILMN_2738122	C1qtnf6	72709	6.58374	6.46934	6.68699	6.85639	6.70794	6.73986	7.2789	7.14365	7.05385	6.8052	6.75416	6.74708	6.58002	6.76806	7.1588	6.76881	7.1588	0.18804	0.578777	0.18879	0.0531537	0.19645	0.000306669	0.0046749	0.148078	0.561087	1
ILMN_1258035	Gpc4	14735	7.36547	6.63419	6.33548	6.7477	6.86707	7.39598	7.25462	7.53298	7.28513	7.34424	6.74786	6.67933	6.77838	7.00358	7.35758	6.92381	7.35758	0.225203	0.579197	0.14543	0.251059	0.502499	0.0148595	0.0859442	0.552368	0.866658	1
ILMN_2697304	Eln	13717	6.46059	6.64636	6.47745	6.64671	6.59561	6.65633	7.26677	7.11013	6.95818	6.58322	7.67865	7.55815	6.52813	6.63288	7.11169	7.27334	7.27334	0.10475	0.58356	0.745207	0.205592	0.451527	0.000276492	0.00431863	0.0125101	0.216561	1
ILMN_3163027	D10Bwg1364e	216169	9.0912	9.31401	9.0536	9.80852	9.84144	9.79418	9.77691	9.53223	9.90429	9.98488	9.51156	9.75196	9.15294	9.81471	9.73781	9.74947	9.81471	0.661777	0.584873	0.59653	0.00583114	0.0402294	0.0242799	0.119386	0.0704508	0.433532	1
ILMN_3101073	Masp2	17175	6.36951	6.58043	6.49181	6.79487	6.62812	6.51987	6.92791	7.32013	6.98451	6.49034	6.32901	6.43752	6.48058	6.64762	7.07752	6.41896	7.07752	0.167037	0.596933	-0.0616267	0.0812145	0.257767	0.000212728	0.00352548	0.493307	0.840959	1
ILMN_2731999	Gnptg	214505	10.5981	10.7244	10.5297	10.3639	10.4189	10.5519	11.2532	11.0424	11.4286	10.2616	10.4887	10.7711	10.6174	10.4449	11.2414	10.5071	11.2414	-0.1725	0.624	-0.110267	0.369807	0.618209	0.00549889	0.0420182	0.713951	0.92455	1
ILMN_2768087	Col6a1	12833	7.51361	6.56029	6.57634	6.76118	6.57109	6.76636	7.70708	6.92886	7.89578	7.72205	7.61565	7.79259	6.88341	6.69954	7.51057	7.7101	7.7101	-0.18387	0.62716	0.826683	0.330043	0.582866	0.021449	0.110369	0.0300167	0.312222	1
ILMN_3136561	Sparc	20692	6.76201	6.41169	6.45404	6.89178	6.49548	6.42397	7.23619	7.0191	7.25411	6.55114	6.50459	7.16934	6.54258	6.60374	7.1698	6.74169	7.1698	0.0611633	0.62722	0.19911	0.581991	0.776033	0.000316496	0.00478509	0.200211	0.626025	1
ILMN_2735350	Gdf15	23886	6.2918	6.40958	6.21061	6.57517	6.67748	6.74667	6.85499	7.01416	6.95356	7.08383	6.57786	6.34201	6.304	6.66644	6.9409	6.6679	6.9409	0.362443	0.636907	0.363903	0.000349724	0.00480047	9.78e-06	0.000305333	0.0129924	0.22086	1
ILMN_2828896	Pxdn	69675	6.37464	6.23113	6.34471	6.82559	6.53475	6.77592	6.99233	6.88942	7.01949	6.47516	7.35025	6.47172	6.31683	6.71209	6.96708	6.76571	6.96708	0.39526	0.650253	0.448883	0.000304045	0.0043077	4.76e-06	0.000168665	0.0194505	0.259646	1
ILMN_2692845	Gpi1	14751	10.488	10.7221	10.8571	10.8305	10.7313	10.9137	11.3492	11.2328	11.4377	11.22	11.3593	11.1371	10.6891	10.8252	11.3399	11.2388	11.3399	0.1361	0.650833	0.549733	0.506767	0.727607	0.0058305	0.0439917	0.0644135	0.417111	1
ILMN_2867835	Mif	17319	12.7649	13.1471	12.9324	14.1728	14.1728	14.1595	13.4979	13.58	13.7306	12.8567	14.0254	13.9321	12.9481	14.1684	13.6028	13.6047	14.1684	1.22023	0.6547	0.6566	2.4e-08	2.17e-06	0.00043706	0.00618342	0.0210777	0.265937	1
ILMN_1259632	Col20a1	73368	8.11183	7.95801	8.13299	7.16424	6.97016	7.32499	8.81716	8.82407	8.53678	9.38219	9.21215	8.08302	8.06761	7.15313	8.726	8.89245	8.89245	-0.91448	0.658393	0.824843	0.000202475	0.00316753	0.00944877	0.0618965	0.0414115	0.350738	1
ILMN_2878071	Lyz	17110	7.92141	9.15074	10.3865	7.41668	6.6328	6.70837	10.0697	9.82092	9.56168	8.83027	10.7933	7.11965	9.15288	6.91928	9.81743	8.91441	9.81743	-2.2336	0.66455	-0.238477	6.97e-06	0.000224344	0.0979034	0.290639	0.710568	0.923129	1
ILMN_1248740	Sema3f	20350	10.2021	10.0048	9.48467	8.74837	8.84423	9.57471	10.6535	10.5998	10.437	10.3246	11.1414	10.2923	9.89719	9.05577	10.5634	10.5861	10.5861	-0.84142	0.666243	0.68891	0.00239312	0.0205367	0.00750851	0.0526068	0.0445839	0.36306	1
ILMN_2696711	Mmp11	17385	6.54646	6.71436	6.683	6.5488	6.85108	7.04904	7.27876	7.49319	7.18603	6.91237	6.54085	6.43043	6.64794	6.81631	7.31933	6.62788	7.31933	0.168367	0.671387	-0.0200567	0.148552	0.375465	0.000165569	0.00291452	0.865417	0.96818	1
ILMN_2844820	Angptl7	654812	6.33173	6.28263	6.50963	6.06437	6.24501	6.33667	7.47886	6.37103	7.29729	6.27353	6.38295	6.49321	6.37466	6.21535	7.04906	6.38323	7.04906	-0.159313	0.674397	0.00856667	0.0605722	0.21447	0.00168014	0.0172014	0.921816	0.982563	1
ILMN_2724585	Dag1	13138	7.57016	8.21895	8.65445	8.64414	8.36386	8.4354	8.57104	8.94967	8.96507	8.28868	9.33286	8.75373	8.14785	8.48113	8.82859	8.79176	8.82859	0.33328	0.68074	0.643903	0.206315	0.452465	0.0188996	0.101176	0.10374	0.499207	1
ILMN_2617865	Gnptg	214505	10.5902	10.6545	10.5588	10.2797	10.5095	10.6124	11.376	11.0828	11.389	10.2674	10.4788	10.6355	10.6012	10.4672	11.2826	10.4606	11.2826	-0.133967	0.681433	-0.1406	0.492912	0.716645	0.00285185	0.0256822	0.623485	0.897402	1
ILMN_1259388	Col6a1	12833	7.58002	6.51071	6.41627	6.97902	6.91688	6.89613	7.87271	6.8819	7.79852	7.74627	8.27327	8.29119	6.83567	6.93068	7.51771	8.10358	8.10358	0.09501	0.682043	1.26791	0.63986	0.812783	0.0189602	0.101379	0.000851269	0.0560565	1
ILMN_1214322	C630030D09Rik	22371	6.84855	7.13703	6.78811	7.03857	6.82382	7.0203	7.8582	7.44027	7.53883	6.95389	7.25609	7.5781	6.92456	6.9609	7.61243	7.26269	7.61243	0.0363333	0.68787	0.33813	0.810929	0.91005	0.00193451	0.0189821	0.219644	0.644433	1
ILMN_1241371	Olfm1	56177	7.07963	7.49401	7.47997	7.01501	7.36435	7.57654	8.17369	8.34386	7.61935	8.52428	7.81616	6.46136	7.3512	7.31863	8.04563	7.6006	8.04563	-0.03257	0.69443	0.249397	0.878975	0.945375	0.00905882	0.0600719	0.56921	0.874937	1
ILMN_2690676	Clca3	23844	6.92694	6.72731	6.60278	7.51664	7.44027	7.48354	7.03741	7.41748	7.89092	7.81341	7.03613	9.41257	6.75234	7.48015	7.4486	8.08737	8.08737	0.727807	0.69626	1.33503	4.36e-05	0.000982563	0.00397978	0.032827	0.0042586	0.129463	1
ILMN_2673323	Sema3c	20348	6.31057	6.08741	6.16553	6.33224	6.45549	6.29253	6.94905	6.69068	7.03473	6.28728	6.68791	6.27896	6.18784	6.36009	6.89149	6.41805	6.89149	0.17225	0.70365	0.230213	0.0552222	0.201948	3.5e-06	0.000131556	0.0326644	0.32403	1
ILMN_2710121	Pgcp	54381	7.70182	8.19102	8.23451	7.82802	7.92839	7.67488	8.60726	8.72741	8.91564	7.84072	7.76135	8.00019	8.04245	7.81043	8.7501	7.86742	8.7501	-0.23202	0.707653	-0.17503	0.307746	0.560536	0.010868	0.0682998	0.586349	0.883133	1
ILMN_2449644	Fbln1	14114	6.26306	6.28578	6.32704	7.86125	7.909	7.11026	7.0061	7.17091	6.84597	6.64888	7.7401	7.70508	6.29196	7.62684	7.00766	7.36469	7.62684	1.33488	0.7157	1.07273	1.72e-08	1.63e-06	8.28e-06	0.000266576	0.00131807	0.0703348	1
ILMN_1230302	Napsa	16541	7.24335	7.06319	6.72337	6.71149	6.89792	6.65817	7.77252	7.76937	7.67137	7.45903	6.92811	6.8019	7.00997	6.75586	7.73775	7.06301	7.73775	-0.25411	0.727783	0.0530433	0.14938	0.376843	0.00195011	0.019088	0.845127	0.962765	1
ILMN_2587757	Acpp	56318	6.71081	6.55236	6.32943	6.62115	7.04085	6.54432	7.49319	7.24523	7.06134	6.5781	6.24509	6.33388	6.53087	6.73544	7.26659	6.38569	7.26659	0.204573	0.73572	-0.145177	0.0881128	0.27027	0.000146455	0.0026632	0.180225	0.602512	1
ILMN_2783457	2310044H10Rik	69683	10.5383	10.8117	10.1103	11.4182	11.6916	11.4894	11.2558	11.1682	11.2532	10.8995	11.0476	10.6999	10.4868	11.5331	11.2257	10.8823	11.5331	1.0463	0.738967	0.395567	4.33e-05	0.000975272	0.0027179	0.0246904	0.212349	0.638724	1
ILMN_1247131	2310044H10Rik	69683	10.425	10.7216	10.5002	11.4143	11.5583	11.3482	11.4871	11.2875	11.0981	10.8117	11.4582	10.7221	10.5489	11.4403	11.2909	10.9973	11.4403	0.891333	0.741967	0.4484	9.91e-05	0.00182084	0.00150723	0.0158469	0.148746	0.562764	1
ILMN_2709167	Papln	170721	7.99387	7.92222	7.10252	7.55926	7.35079	8.17933	8.61628	8.80164	7.84252	6.85736	8.78813	7.50979	7.67287	7.69646	8.42015	7.71843	8.42015	0.02359	0.747277	0.0455567	0.926926	0.96907	0.0145064	0.0845932	0.918502	0.981598	1
ILMN_2635631	Sema3f	20350	9.39264	9.34242	8.89902	8.24713	8.23042	8.92791	10.0312	9.96815	9.91883	9.77561	10.5885	9.50455	9.21136	8.46849	9.97273	9.95622	9.97273	-0.742873	0.761367	0.74486	0.0041778	0.0312838	0.002428	0.0226279	0.0322488	0.322391	1
ILMN_2868152	Krtdap	64661	6.21946	6.22052	6.23083	6.16437	6.217	6.11571	6.21169	6.19429	8.56337	6.17607	6.2723	6.27591	6.2236	6.16569	6.98978	6.24143	6.98978	-0.05791	0.76618	0.0178233	0.43757	0.674317	0.0444096	0.178548	0.804921	0.952563	1
ILMN_2620984	Svs4	20941	6.4104	6.49477	6.4342	6.63387	6.59375	7.08365	7.67217	7.38937	6.58522	6.39597	6.41506	6.52428	6.44646	6.77042	7.21559	6.4451	7.21559	0.323967	0.76913	-0.00135333	0.00770746	0.0496005	0.000811471	0.00999024	0.987197	0.997361	1
ILMN_2753912	Pdgfc	54635	7.339	7.76545	7.40547	8.38566	8.18889	8.3377	8.51858	8.2986	8.02595	7.17857	8.39346	7.12054	7.50331	8.30408	8.28104	7.56419	8.30408	0.800777	0.777737	0.0608833	0.000548763	0.0067562	0.00209131	0.020048	0.85715	0.965944	1
ILMN_1228469	Apoc1	11812	6.88795	7.2737	7.23808	6.90913	7.1597	6.6545	7.51109	7.76244	8.52008	7.75898	7.88569	7.49932	7.13324	6.90778	7.9312	7.71466	7.9312	-0.225467	0.79796	0.58142	0.221889	0.471183	0.00455515	0.036421	0.107029	0.503782	1
ILMN_1229056	D6Wsu176e	27999	9.49329	10.117	10.2622	10.2718	10.2159	10.0091	10.6705	10.6406	10.9702	10.3584	11.2441	11.7401	9.9575	10.1656	10.7604	11.1142	11.1142	0.208103	0.802937	1.1567	0.347331	0.597779	0.0024223	0.0226108	0.00187357	0.0851877	1
ILMN_3141801	Wfdc15b	192201	6.46746	6.37543	6.53951	7.10195	7.22596	7.72857	7.17679	7.22596	7.39191	6.39409	6.31084	7.01938	6.4608	7.35216	7.26489	6.57477	7.35216	0.89136	0.804087	0.11397	2.61e-06	0.000100693	1.63e-05	0.000463173	0.394596	0.783502	1
ILMN_2774507	E430002G05Rik	210622	6.62329	6.39895	6.65902	6.66157	6.52695	6.9354	6.90003	7.51062	7.74886	6.22718	6.47449	6.52845	6.56042	6.70797	7.3865	6.41004	7.3865	0.147553	0.826083	-0.15038	0.160524	0.392083	0.000383741	0.00555598	0.138157	0.546198	1
ILMN_2765047	Chrd	12667	7.14951	6.84547	7.0468	6.78135	6.97161	6.79939	8.30584	7.73054	7.50412	7.09696	7.74966	6.66325	7.01393	6.85078	7.84683	7.16996	7.84683	-0.163143	0.832907	0.15603	0.268074	0.520218	0.00127151	0.0140169	0.632882	0.901334	1
ILMN_2755492	D6Wsu176e	27999	9.08092	9.69203	9.7555	9.9258	9.74453	9.56243	10.3467	10.1943	10.5144	9.82639	10.8042	11.2808	9.50948	9.74425	10.3518	10.6371	10.6371	0.23477	0.842317	1.12765	0.307685	0.560535	0.00180212	0.0181688	0.00512964	0.140629	1
ILMN_2973288	Lama1	16772	6.61129	7.27062	6.49039	7.119	7.02051	6.6789	7.98606	7.43565	7.52102	6.35021	7.27209	6.41913	6.79077	6.93947	7.64758	6.68048	7.64758	0.148703	0.85681	-0.11029	0.396451	0.640116	0.000764299	0.00956386	0.609269	0.892752	1
ILMN_1225494	Epdr1	105298	7.26229	7.26764	6.83334	8.72985	8.24281	8.09389	8.43332	7.65278	7.9028	7.2129	6.83601	6.84502	7.12109	8.35552	7.9963	6.96464	8.35552	1.23443	0.87521	-0.156447	1.21e-05	0.000347686	0.00138382	0.0149487	0.541833	0.862901	1
ILMN_2717045	Prdx4	53381	10.5913	11.0624	10.7955	12.374	12.5116	12.1733	11.7246	11.7616	11.6334	10.6515	11.953	11.0981	10.8164	12.353	11.7065	11.2342	12.353	1.53657	0.890133	0.4178	9.61e-09	9.92e-07	7.72e-05	0.00162397	0.189551	0.61376	1
ILMN_2749737	Dpp7	83768	10.2725	8.9398	9.56512	9.53693	9.4121	10.2106	10.5627	10.8011	10.2914	10.2387	11.1465	10.8526	9.59247	9.71988	10.5517	10.7459	10.7459	0.127403	0.95926	1.15346	0.668855	0.828597	0.00319636	0.0280517	0.00446132	0.130521	1
ILMN_1258988	Igfbp4	16010	6.99233	6.92332	6.57118	6.73186	6.81758	6.60217	8.24973	6.9232	8.20529	6.80731	6.65967	8.21738	6.82894	6.7172	7.79274	7.22812	7.79274	-0.11174	0.963797	0.399177	0.407735	0.649447	0.00202379	0.0196442	0.253601	0.6813	1
ILMN_2729289	Matn4	17183	6.46991	6.60106	7.07581	7.02319	6.60966	6.51523	8.01638	7.13392	7.90042	7.16136	9.06765	6.57389	6.71559	6.71603	7.68357	7.60097	7.68357	0.000433333	0.96798	0.885373	0.997556	0.99927	0.000338936	0.00504737	0.0622193	0.412701	1
ILMN_2889641	Wnt4	22417	8.25262	9.21215	8.86147	8.07159	8.2917	8.66321	9.93513	9.59886	9.81284	8.25023	8.86919	8.32485	8.77541	8.34217	9.78228	8.48142	9.78228	-0.433247	1.00686	-0.29399	0.113672	0.318684	0.00100243	0.0117569	0.476406	0.831948	1
ILMN_1232761	Lyzl4	69032	9.21464	10.6945	10.3213	8.96873	8.67649	9.50398	10.6999	11.4421	11.1926	11.0208	10.0018	10.4491	10.0768	9.04973	11.1115	10.4906	11.1115	-1.02708	1.03472	0.413753	0.00212538	0.0189171	0.00184754	0.0184206	0.276276	0.703503	1
ILMN_2903926	Pdgfrl	68797	7.10461	7.16136	7.62017	8.00861	7.81069	7.87342	8.59626	8.10942	8.30127	7.33882	7.41255	6.58589	7.29538	7.89757	8.33565	7.11242	8.33565	0.602193	1.04027	-0.18296	0.00593973	0.0407657	0.000158733	0.00282429	0.556234	0.867867	1
ILMN_2773800	Mmp17	23948	6.64704	6.57386	6.53016	7.40596	7.70451	7.49696	7.06914	8.02197	7.78198	6.56966	6.579	6.55194	6.58369	7.53581	7.62436	6.56687	7.62436	0.952123	1.04068	-0.01682	2.27e-07	1.45e-05	3.02e-05	0.000780464	0.864362	0.96818	1
ILMN_2880657	Mia1	12587	7.91393	8.28267	8.71524	8.40411	8.79394	8.78534	8.92411	9.57048	9.54775	8.76397	9.30468	8.38464	8.30395	8.66113	9.34745	8.81776	9.34745	0.357183	1.0435	0.513817	0.137997	0.359192	0.000506297	0.00693046	0.164016	0.582818	1
ILMN_1248563	Car11	12348	6.5146	6.35789	6.20817	6.43498	6.2699	6.46975	7.64411	7.12949	7.4884	7.08306	7.10652	6.09905	6.36022	6.39154	7.42067	6.76288	7.42067	0.0313233	1.06045	0.402657	0.715293	0.857435	1.2e-06	5.4e-05	0.0492303	0.375982	1
ILMN_2735184	Col18a1	12822	8.19862	7.66114	6.65622	9.14768	8.19658	8.44447	8.46097	9.02851	8.2176	7.04024	8.81716	8.57682	7.50533	8.59624	8.56903	8.14474	8.59624	1.09092	1.0637	0.639413	0.00157537	0.0152089	0.00236497	0.0222267	0.156316	0.572494	1
ILMN_1260242	Masp2	17175	6.49862	6.46491	6.25957	6.6159	6.67175	6.57125	7.50188	7.70926	7.4079	6.5474	6.41625	6.40738	6.4077	6.61963	7.53968	6.45701	7.53968	0.211933	1.13198	0.04931	0.0164273	0.0868975	7.54e-07	3.69e-05	0.587287	0.883538	1
ILMN_2870864	E430002G05Rik	210622	6.81427	6.48712	6.67134	6.72558	6.6173	7.20223	7.09696	8.09354	8.21269	6.28201	6.38136	7.11679	6.65758	6.84837	7.80106	6.59339	7.80106	0.190793	1.14349	-0.06419	0.150018	0.377846	8.71e-05	0.00178188	0.683794	0.916379	1
ILMN_2741096	Timp3	21859	7.56564	7.56691	7.10525	8.03159	7.68854	8.03248	8.86771	7.96823	8.91746	8.14457	8.44578	8.99852	7.4126	7.91754	8.58447	8.52962	8.58447	0.504937	1.17187	1.11702	0.0205502	0.101888	0.000222273	0.00364105	0.00316559	0.111646	1
ILMN_2829262	Ltbp4	108075	6.63169	6.33774	6.79325	6.95843	6.95685	7.35546	8.19906	7.70451	7.44521	7.27828	8.65054	7.52016	6.58756	7.09025	7.78293	7.81633	7.81633	0.502687	1.19537	1.22877	0.000975961	0.0105248	3.42e-06	0.000128897	0.00117722	0.0664136	1
ILMN_2802487	Defb29	75400	6.24171	6.48913	6.42209	6.99759	6.73738	7.26176	7.15327	7.47016	8.14114	6.63957	7.07549	7.29897	6.38431	6.99891	7.58819	7.00468	7.58819	0.6146	1.20388	0.620367	1.29e-05	0.000368186	5.25e-06	0.000183364	0.00591704	0.151141	1
ILMN_1247553	Sepp1	20363	7.86198	7.7357	7.95762	7.70039	7.79173	7.73322	9.32096	8.53585	9.41066	7.63438	9.14025	8.08692	7.85177	7.74178	9.08916	8.28718	9.08916	-0.109987	1.23739	0.435417	0.550719	0.757305	4.23e-05	0.0010254	0.239921	0.668525	1
ILMN_2909150	Ctgf	14219	6.70304	6.48957	6.48279	9.98173	6.51281	7.14312	6.45327	8.1865	8.78325	7.12226	7.47096	7.00577	6.55847	7.87922	7.80767	7.19966	7.87922	1.32075	1.24921	0.641197	0.0108014	0.0635487	0.00171367	0.0174546	0.0178062	0.249073	1
ILMN_1215013	Tshb	22094	6.40236	6.38475	6.37708	6.51381	6.52209	6.69454	7.71296	7.68075	7.52037	6.41547	6.28688	7.31186	6.38806	6.57681	7.63803	6.6714	7.63803	0.18875	1.24996	0.28334	0.0135646	0.0751855	3.43e-08	2.88e-06	0.105316	0.500953	1
ILMN_2824780	Abo	80908	6.17894	6.25621	6.54157	6.79088	6.58827	6.80833	7.55281	7.71782	7.46387	6.46959	7.93936	6.33504	6.32557	6.72916	7.57817	6.91466	7.57817	0.403587	1.25259	0.58909	0.000342843	0.00472237	5.18e-07	2.74e-05	0.0467618	0.369204	1
ILMN_1216042	Apoe	11816	7.52592	7.40053	7.02093	6.89925	6.64657	6.91377	7.69588	8.4693	9.729	7.10835	8.41417	7.08516	7.31579	6.81986	8.63139	7.53589	8.63139	-0.49593	1.3156	0.2201	0.017469	0.0906227	0.000841545	0.0102838	0.569189	0.874937	1
ILMN_1250530	Muc20	224116	6.7686	6.49735	6.55534	7.28791	7.50223	7.1215	7.89925	8.08252	7.87562	6.75938	6.52839	6.25049	6.6071	7.30388	7.95246	6.51275	7.95246	0.696783	1.34537	-0.0943433	2.57e-05	0.000639884	1.53e-07	1.01e-05	0.446773	0.81532	1
ILMN_1216142	Masp2	17175	7.12443	7.30858	7.73836	7.54899	7.22411	6.95852	8.42973	9.1002	8.6993	7.25591	7.67597	7.86198	7.39046	7.24387	8.74308	7.59795	8.74308	-0.146583	1.35262	0.207497	0.470583	0.699523	9.44e-06	0.000297503	0.54951	0.86633	1
ILMN_1225376	Smoc1	64075	6.234	6.52539	6.6485	6.90592	6.80129	6.90602	7.62922	7.59973	8.29724	7.26078	7.34366	7.99924	6.4693	6.87108	7.84206	7.53456	7.84206	0.40178	1.37277	1.06526	0.000641197	0.00758757	3.09e-07	1.79e-05	0.00238365	0.0964918	1
ILMN_1234111	Vtn	22370	6.46843	6.33279	6.43128	6.26861	6.59104	6.34596	8.19242	7.83911	7.35676	6.35758	6.22936	6.537	6.41083	6.40187	7.7961	6.37465	7.7961	-0.00896333	1.38526	-0.0361867	0.918296	0.965265	8.21e-07	3.97e-05	0.694971	0.91864	1
ILMN_2498851	2310075M15Rik	69675	7.97828	8.23262	7.83911	9.074	8.89506	8.92614	9.30719	9.38641	9.52102	8.21008	9.27889	8.50131	8.01667	8.96507	9.40487	8.66343	9.40487	0.948397	1.3882	0.646757	0.000185498	0.00297472	2.06e-06	8.35e-05	0.06872	0.428601	1
ILMN_2776470	Csnd	12992	6.59141	6.4936	6.45909	6.63243	6.46466	6.84108	7.72964	8.32578	7.66483	6.47737	7.69064	6.63932	6.5147	6.64606	7.90675	6.93578	7.90675	0.131357	1.39205	0.421077	0.151931	0.379989	4.66e-08	3.68e-06	0.0906655	0.476308	1
ILMN_2599794	Apoc1	11812	9.71581	10.1284	9.72478	9.0685	9.54363	9.013	10.8526	11.1665	11.7519	11.1879	11.2592	10.7697	9.85633	9.20838	11.257	11.0723	11.257	-0.647953	1.40067	1.21594	0.0046942	0.0341821	3.92e-06	0.000143677	0.000165158	0.0237217	1
ILMN_2611180	Ccdc3	74186	6.45263	7.0341	6.593	6.97966	7.21475	6.62862	9.16833	7.02634	8.19242	6.60265	6.64058	7.9002	6.69324	6.94101	8.12903	7.04781	8.12903	0.247767	1.43579	0.354567	0.117515	0.325453	0.000150338	0.00271884	0.231852	0.658495	1
ILMN_2781030	Napsa	16541	7.53197	7.45074	7.31262	7.28769	7.25744	6.8269	9.06049	9.06009	8.57944	8.57441	8.98267	6.68072	7.43178	7.12401	8.90001	8.07927	8.90001	-0.307767	1.46823	0.64749	0.110837	0.313812	4.2e-07	2.28e-05	0.155137	0.571227	1
ILMN_3049559	C4b	12268	7.92099	8.08545	7.16289	7.98587	7.73399	7.67217	9.66567	8.80689	9.35415	7.87658	9.4419	6.78207	7.72311	7.79734	9.27557	8.03352	9.27557	0.0742333	1.55246	0.310407	0.763021	0.883567	1.28e-05	0.000381295	0.505774	0.846058	1
ILMN_2519673	Vwf	22371	10.2565	10.9773	10.3258	10.2232	9.94758	10.5456	12.07	12.4468	11.7075	11.5199	11.8812	11.1414	10.5199	10.2388	12.0748	11.5142	12.0748	-0.281073	1.5549	0.9943	0.225391	0.475022	8.77e-07	4.19e-05	0.00248455	0.0988882	1
ILMN_2659680	Serpina1b	20701	6.55056	6.60173	6.58314	6.53448	6.39032	6.5561	7.60777	8.23318	8.62057	6.51917	6.60825	6.54293	6.57848	6.49363	8.15384	6.55678	8.15384	-0.0848433	1.57536	-0.0216933	0.341168	0.592344	1.43e-07	9.46e-06	0.810353	0.953364	1
ILMN_2693019	Acpp	56318	8.06398	8.34517	7.79991	8.00784	7.91297	8.50763	9.44732	9.65755	9.98758	6.96469	7.12578	7.27027	8.06969	8.14281	9.69748	7.12025	9.69748	0.0731267	1.6278	-0.94944	0.746	0.874096	1.02e-06	4.73e-05	0.00272037	0.1047	1
ILMN_1221787	Tcn2	21452	7.25411	7.51109	7.56507	7.8172	7.70133	7.84282	9.35999	9.05126	8.82232	7.20765	7.69504	8.11259	7.44342	7.78712	9.07786	7.67176	9.07786	0.343693	1.63443	0.228337	0.0738425	0.243128	2.58e-07	1.53e-05	0.494491	0.841636	1
ILMN_2696721	Gpc2	71951	6.35227	6.54481	6.67625	6.90295	6.72188	7.2167	8.46178	7.90416	8.59322	6.79188	7.66856	6.49972	6.52444	6.94718	8.31972	6.98672	8.31972	0.422733	1.79528	0.462277	0.00187352	0.0172731	2.65e-09	3.12e-07	0.0789544	0.452756	1
ILMN_1229547	Spon2	100689	8.33872	8.49956	6.45222	8.66093	8.35601	8.49204	9.58548	9.70207	9.50977	6.53104	8.7089	6.48984	7.7635	8.50299	9.59911	7.24326	9.59911	0.739493	1.83561	-0.52024	0.0499885	0.188805	4.5e-05	0.00107398	0.316996	0.731622	1
ILMN_2804685	Defb1	13214	7.40276	9.22554	8.50911	9.20065	8.95253	9.07805	10.2035	9.8102	10.6442	8.42515	9.64647	9.51757	8.37914	9.07708	10.2193	9.1964	10.2193	0.69794	1.84016	0.81726	0.0282564	0.127491	9.31e-06	0.000293868	0.0747271	0.444128	1
ILMN_2875629	Csn1s2b	12992	6.11762	6.28686	6.22342	6.53862	6.33782	6.72451	7.95661	8.4622	7.80425	6.29155	7.51493	6.12414	6.2093	6.53365	8.07435	6.64354	8.07435	0.32435	1.86505	0.43424	0.00176568	0.0165629	6.79e-10	9.83e-08	0.0488959	0.374952	1
ILMN_1216746	B2m	12010	11.9356	12.1811	12.044	13.0048	12.9149	13.1642	13.8933	13.9024	14.0399	12.2502	13.4602	11.903	12.0536	13.028	13.9452	12.5378	13.9452	0.9744	1.89163	0.484233	8.01e-07	3.77e-05	5.84e-12	1.78e-09	0.119339	0.52379	1
ILMN_2739999	B2m	12010	11.9382	11.9382	12.0671	12.9051	12.9711	13.0309	13.8691	13.922	13.9577	12.1702	13.4505	11.937	11.9812	12.969	13.9163	12.5192	13.9163	0.987867	1.9351	0.538067	1.92e-07	1.27e-05	1.21e-12	4.72e-10	0.0803471	0.45506	1
ILMN_1239717	Kal1	14038	7.85388	8.37276	8.01244	9.03145	8.51765	8.11381	9.66447	10.5344	10.1668	8.74429	8.69723	9.3019	8.07969	8.5543	10.1219	8.91447	10.1219	0.47461	2.0422	0.83478	0.0622229	0.217952	5.15e-08	3.87e-06	0.0210919	0.265937	1
ILMN_2764588	Igfbp7	29817	9.02809	8.21643	7.72505	8.89409	8.96254	7.39625	10.4598	9.23831	11.4678	7.93611	9.69425	9.35803	8.32319	8.41763	10.3886	8.99613	10.3886	0.0944367	2.06545	0.67294	0.781305	0.893734	1.98e-05	0.000549228	0.121003	0.525618	1
ILMN_2666018	Mgp	17313	6.83817	7.32499	6.50703	7.13957	7.74591	7.3312	9.27329	8.52922	9.0877	6.65117	8.21797	8.0351	6.89006	7.40556	8.9634	7.63475	8.9634	0.515497	2.07334	0.744683	0.0169807	0.0890684	1.22e-08	1.2e-06	0.0628629	0.413583	1
ILMN_2638461	Csn1s1	12990	7.10775	6.60626	6.40389	7.93014	6.60854	7.34811	8.5776	9.60565	8.32013	6.38231	7.7841	9.78669	6.70597	7.2956	8.83446	7.98437	8.83446	0.58963	2.12849	1.2784	0.0163539	0.0866021	2.58e-08	2.28e-06	0.0254532	0.287428	1
ILMN_2964042	Bgn	12111	7.97788	7.34902	6.362	7.36514	8.00019	7.35866	10.2207	8.38141	9.53428	7.622	9.33784	10.0203	7.22963	7.57466	9.3788	8.99338	9.3788	0.34503	2.14916	1.76375	0.232324	0.482347	5.06e-06	0.000177434	0.000981858	0.0600661	1
ILMN_2621101	Csn2	12991	6.52248	6.5189	6.30755	6.45372	6.569	6.75844	9.17523	9.22096	8.57413	6.48729	8.51831	11.5319	6.44964	6.59372	8.99011	8.84583	8.99011	0.144077	2.54046	2.39619	0.114645	0.320506	9.38e-13	3.79e-10	0.00193954	0.0862676	1
ILMN_2644185	Apof	103161	8.74325	8.91746	8.96681	8.62978	9.09592	9.30654	11.7985	11.4299	11.0738	9.03179	10.9102	8.5686	8.87584	9.01075	11.4341	9.50353	11.4341	0.134907	2.55823	0.62769	0.547398	0.755122	1.05e-10	2.02e-08	0.157917	0.574894	1
ILMN_1254358	Igfbp5	16011	9.96741	10.1808	9.17161	9.62803	8.95671	9.77634	12.3811	12.5322	12.2549	6.92231	10.4415	8.45388	9.77327	9.45369	12.3894	8.6059	12.3894	-0.31958	2.61613	-1.16738	0.244825	0.496235	3.23e-10	5.24e-08	0.0502365	0.378895	1
ILMN_2964324	Igfbp5	16011	9.34928	9.68905	8.84013	9.17465	8.4329	9.43602	11.7748	12.1325	11.8611	6.93802	9.59458	8.01061	9.29282	9.01452	11.9228	8.18107	11.9228	-0.278297	2.62998	-1.11175	0.285811	0.539067	3.16e-11	7.29e-09	0.0272074	0.296306	1
ILMN_2840430	BC029169	208659	9.33167	11.6959	11.1234	12.5218	11.937	12.4274	13.1667	13.6935	13.2575	9.75687	13.1067	13.0212	10.717	12.2954	13.3726	11.9616	13.3726	1.57841	2.65558	1.2446	0.000280609	0.00406575	2.94e-07	1.71e-05	0.0604903	0.409767	1
ILMN_2679276	Il19	329244	6.64535	6.56244	6.82784	7.11191	8.20731	7.23984	9.17161	9.16547	10.1435	6.61459	8.51056	6.568	6.67854	7.51969	9.49353	7.23105	9.49353	0.841143	2.81498	0.552507	0.00022683	0.00346113	4.26e-12	1.34e-09	0.136462	0.544077	1
ILMN_2635700	Lgi2	246316	6.62734	6.66959	6.81713	6.90878	6.81769	7.10989	9.99301	9.04668	10.0048	6.4232	7.27411	6.68829	6.70469	6.94545	9.6815	6.7952	9.6815	0.240767	2.97681	0.0905133	0.055671	0.202856	1.44e-12	5.32e-10	0.622628	0.897047	1
ILMN_2457437	A830080H07Rik	14561	7.4112	8.6256	7.36051	9.89412	8.579	10.3709	11.1754	10.8867	10.4053	6.85084	11.0076	9.72532	7.7991	9.61467	10.8225	9.19459	10.8225	1.81557	3.02336	1.39548	4.67e-05	0.00104272	9.93e-10	1.37e-07	0.0438766	0.360869	1
ILMN_2746556	Dkk3	50781	7.78998	7.2634	8.32758	8.33472	8.06182	7.74394	11.2328	10.988	10.418	6.4811	9.37268	9.7555	7.79365	8.04683	10.8796	8.53643	10.8796	0.253173	3.08595	0.742773	0.347815	0.598077	1.75e-10	3.16e-08	0.204578	0.628771	1
ILMN_2852957	Dkk3	50781	7.67217	7.21068	8.40071	8.1871	8.00747	7.89756	11.2749	11.1385	10.5597	6.55214	9.12099	9.7093	7.76119	8.03071	10.991	8.46081	10.991	0.269523	3.22985	0.699623	0.315998	0.5694	6.4e-11	1.36e-08	0.221146	0.646032	1
ILMN_2705166	St6gal1	20440	6.70733	6.62187	6.80649	8.50176	8.33973	9.54117	10.1418	9.91333	10.0317	6.98949	9.18778	8.50763	6.7119	8.79422	10.0289	8.2283	10.0289	2.08232	3.31705	1.5164	1.29e-09	1.86e-07	4.44e-16	4.19e-13	0.000766129	0.0532823	1
ILMN_1222609	Igfals	16005	7.3989	8.49874	7.55442	8.99529	8.68409	8.62721	11.4528	11.1053	11.2126	9.73982	9.79885	10.5627	7.81735	8.76886	11.2569	10.0338	11.2569	0.95151	3.43955	2.21644	0.00100418	0.0107275	3.41e-12	1.11e-09	1.11e-06	0.000816286	1
ILMN_1254450	Mdk	17242	6.86018	7.29308	7.15084	8.84051	8.74534	8.29057	10.9829	10.4677	10.3197	7.59071	10.9722	8.33604	7.10137	8.62547	10.5901	8.96632	10.5901	1.52411	3.48873	1.86495	1.4e-07	9.72e-06	3.26e-14	1.8e-11	0.00167811	0.0797643	1
ILMN_3101815	Calca	12310	6.53441	6.28022	6.40376	6.99337	7.20045	7.19047	10.1304	9.98282	10.1761	6.54948	8.94848	6.56092	6.40613	7.1281	10.0964	7.35296	10.0964	0.721967	3.69031	0.94683	1.11e-06	4.95e-05	0	0	0.0378106	0.339858	1
ILMN_2491213	Calca	12310	6.43599	6.42573	6.44654	6.81275	6.77479	7.12916	10.0827	10.028	10.3839	6.38792	9.90203	7.54264	6.43609	6.90557	10.1649	7.9442	10.1649	0.46948	3.72878	1.50811	4.13e-05	0.00094324	0	0	0.00886546	0.181719	1
ILMN_2505780	Tnfsf11	21943	6.46217	6.81072	6.48472	8.64041	8.73822	9.12212	10.6246	10.8536	10.3941	6.71799	10.4746	7.47395	6.58587	8.83358	10.6241	8.22218	10.6241	2.24771	4.03823	1.63631	2.63e-13	1.07e-10	0	0	0.00762166	0.170315	1
ILMN_1244169	Sftpd	20390	6.62461	7.42142	6.73286	8.44817	8.86919	8.29606	11.2484	11.0158	11.5709	6.65468	9.074	10.7614	6.9263	8.53781	11.2784	8.83003	11.2784	1.61151	4.35207	1.90373	4.78e-08	3.97e-06	5.55e-16	5e-13	0.00395854	0.125339	1
ILMN_3158499	Mdk	17242	7.53049	8.03731	7.65803	10.2923	10.0362	9.52992	12.4969	11.9439	11.937	8.75918	11.8923	9.58766	7.74194	9.95281	12.1259	10.0797	12.1259	2.21086	4.38399	2.33777	4.65e-09	5.33e-07	3.33e-15	2.45e-12	0.000223329	0.0269915	1
ILMN_1256817	Slpi	20568	8.17509	8.28195	9.0234	11.5037	11.3374	11.4871	13.3154	13.0791	12.9149	8.40386	11.895	9.77999	8.49348	11.4427	13.1031	10.0263	13.1031	2.94925	4.60965	1.5328	6.65e-12	1.73e-09	9.99e-16	7.92e-13	0.00796133	0.174366	1
ILMN_3028637	Calca	12310	6.72101	6.98012	7.03222	9.36271	9.26179	10.0242	13.4351	13.646	13.4004	7.14002	13.7573	10.641	6.91112	9.54957	13.4938	10.5128	13.4938	2.63845	6.58272	3.60166	1.08e-12	3.44e-10	0	0	0.000376144	0.0354306	1
ILMN_2597769	Igf2	16002	6.61916	6.84521	6.42742	7.48122	7.53967	7.76679	13.2278	13.1262	13.6635	6.5811	9.84144	7.22181	6.6306	7.59589	13.3392	7.88145	13.3392	0.965297	6.70857	1.25085	3.05e-07	1.77e-05	0	0	0.0217001	0.269667	1
ILMN_2948296	Wfdc12	192200	6.53512	6.926	7.80455	13.5666	13.6286	13.5236	14.8225	14.9442	14.3166	6.52592	13.2077	10.5939	7.08856	13.5729	14.6944	10.1092	14.6944	6.48438	7.60588	3.02062	0	0	0	0	0.00301396	0.109614	1
ILMN_2744927	Calca	12310	6.8497	7.327	6.76415	12.5646	12.7727	13.1561	15.5105	15.3865	15.5105	8.17539	15.2229	12.3424	6.98028	12.8311	15.4692	11.9136	15.4692	5.85085	8.48888	4.93328	0	0	0	0	1.93e-05	0.00607542	1

## Sheet: Top50 up 7dP
PROBE_ID	SYMBOL	ENTREZ_GENE_ID	log2_Vir_1	log2_Vir_2	log2_Vir_3	log2_3D_1	log2_3D_2	log2_3D_3	log2_7D_1	log2_7D_2	log2_7D_3	log2_Neu_1	log2_Neu_2	log2_Neu_3	avg_vir	avg_3D	avg_7D	avg_Neu	max_avg	logratio_3DvsVir	logratio_7DvsVir	logratio_NeuvsVir	pVal_3DvsVir	BH_3DvsVir	pVal_7DvsVir	BH_7DvsVir	pVal_NeuvsVir	BH_NeuvsVir	Secreted
ILMN_2744927	Calca	12310	6.8497	7.327	6.76415	12.5646	12.7727	13.1561	15.5105	15.3865	15.5105	8.17539	15.2229	12.3424	6.98028	12.8311	15.4692	11.9136	15.4692	5.85085	8.48888	4.93328	0	0	0	0	1.93e-05	0.00607542	1
ILMN_2948296	Wfdc12	192200	6.53512	6.926	7.80455	13.5666	13.6286	13.5236	14.8225	14.9442	14.3166	6.52592	13.2077	10.5939	7.08856	13.5729	14.6944	10.1092	14.6944	6.48438	7.60588	3.02062	0	0	0	0	0.00301396	0.109614	1
ILMN_2597769	Igf2	16002	6.61916	6.84521	6.42742	7.48122	7.53967	7.76679	13.2278	13.1262	13.6635	6.5811	9.84144	7.22181	6.6306	7.59589	13.3392	7.88145	13.3392	0.965297	6.70857	1.25085	3.05e-07	1.77e-05	0	0	0.0217001	0.269667	1
ILMN_3028637	Calca	12310	6.72101	6.98012	7.03222	9.36271	9.26179	10.0242	13.4351	13.646	13.4004	7.14002	13.7573	10.641	6.91112	9.54957	13.4938	10.5128	13.4938	2.63845	6.58272	3.60166	1.08e-12	3.44e-10	0	0	0.000376144	0.0354306	1
ILMN_1256817	Slpi	20568	8.17509	8.28195	9.0234	11.5037	11.3374	11.4871	13.3154	13.0791	12.9149	8.40386	11.895	9.77999	8.49348	11.4427	13.1031	10.0263	13.1031	2.94925	4.60965	1.5328	6.65e-12	1.73e-09	9.99e-16	7.92e-13	0.00796133	0.174366	1
ILMN_3158499	Mdk	17242	7.53049	8.03731	7.65803	10.2923	10.0362	9.52992	12.4969	11.9439	11.937	8.75918	11.8923	9.58766	7.74194	9.95281	12.1259	10.0797	12.1259	2.21086	4.38399	2.33777	4.65e-09	5.33e-07	3.33e-15	2.45e-12	0.000223329	0.0269915	1
ILMN_1244169	Sftpd	20390	6.62461	7.42142	6.73286	8.44817	8.86919	8.29606	11.2484	11.0158	11.5709	6.65468	9.074	10.7614	6.9263	8.53781	11.2784	8.83003	11.2784	1.61151	4.35207	1.90373	4.78e-08	3.97e-06	5.55e-16	5e-13	0.00395854	0.125339	1
ILMN_2505780	Tnfsf11	21943	6.46217	6.81072	6.48472	8.64041	8.73822	9.12212	10.6246	10.8536	10.3941	6.71799	10.4746	7.47395	6.58587	8.83358	10.6241	8.22218	10.6241	2.24771	4.03823	1.63631	2.63e-13	1.07e-10	0	0	0.00762166	0.170315	1
ILMN_2491213	Calca	12310	6.43599	6.42573	6.44654	6.81275	6.77479	7.12916	10.0827	10.028	10.3839	6.38792	9.90203	7.54264	6.43609	6.90557	10.1649	7.9442	10.1649	0.46948	3.72878	1.50811	4.13e-05	0.00094324	0	0	0.00886546	0.181719	1
ILMN_3101815	Calca	12310	6.53441	6.28022	6.40376	6.99337	7.20045	7.19047	10.1304	9.98282	10.1761	6.54948	8.94848	6.56092	6.40613	7.1281	10.0964	7.35296	10.0964	0.721967	3.69031	0.94683	1.11e-06	4.95e-05	0	0	0.0378106	0.339858	1
ILMN_1254450	Mdk	17242	6.86018	7.29308	7.15084	8.84051	8.74534	8.29057	10.9829	10.4677	10.3197	7.59071	10.9722	8.33604	7.10137	8.62547	10.5901	8.96632	10.5901	1.52411	3.48873	1.86495	1.4e-07	9.72e-06	3.26e-14	1.8e-11	0.00167811	0.0797643	1
ILMN_1222609	Igfals	16005	7.3989	8.49874	7.55442	8.99529	8.68409	8.62721	11.4528	11.1053	11.2126	9.73982	9.79885	10.5627	7.81735	8.76886	11.2569	10.0338	11.2569	0.95151	3.43955	2.21644	0.00100418	0.0107275	3.41e-12	1.11e-09	1.11e-06	0.000816286	1
ILMN_2705166	St6gal1	20440	6.70733	6.62187	6.80649	8.50176	8.33973	9.54117	10.1418	9.91333	10.0317	6.98949	9.18778	8.50763	6.7119	8.79422	10.0289	8.2283	10.0289	2.08232	3.31705	1.5164	1.29e-09	1.86e-07	4.44e-16	4.19e-13	0.000766129	0.0532823	1
ILMN_2852957	Dkk3	50781	7.67217	7.21068	8.40071	8.1871	8.00747	7.89756	11.2749	11.1385	10.5597	6.55214	9.12099	9.7093	7.76119	8.03071	10.991	8.46081	10.991	0.269523	3.22985	0.699623	0.315998	0.5694	6.4e-11	1.36e-08	0.221146	0.646032	1
ILMN_2746556	Dkk3	50781	7.78998	7.2634	8.32758	8.33472	8.06182	7.74394	11.2328	10.988	10.418	6.4811	9.37268	9.7555	7.79365	8.04683	10.8796	8.53643	10.8796	0.253173	3.08595	0.742773	0.347815	0.598077	1.75e-10	3.16e-08	0.204578	0.628771	1
ILMN_2457437	A830080H07Rik	14561	7.4112	8.6256	7.36051	9.89412	8.579	10.3709	11.1754	10.8867	10.4053	6.85084	11.0076	9.72532	7.7991	9.61467	10.8225	9.19459	10.8225	1.81557	3.02336	1.39548	4.67e-05	0.00104272	9.93e-10	1.37e-07	0.0438766	0.360869	1
ILMN_2635700	Lgi2	246316	6.62734	6.66959	6.81713	6.90878	6.81769	7.10989	9.99301	9.04668	10.0048	6.4232	7.27411	6.68829	6.70469	6.94545	9.6815	6.7952	9.6815	0.240767	2.97681	0.0905133	0.055671	0.202856	1.44e-12	5.32e-10	0.622628	0.897047	1
ILMN_2679276	Il19	329244	6.64535	6.56244	6.82784	7.11191	8.20731	7.23984	9.17161	9.16547	10.1435	6.61459	8.51056	6.568	6.67854	7.51969	9.49353	7.23105	9.49353	0.841143	2.81498	0.552507	0.00022683	0.00346113	4.26e-12	1.34e-09	0.136462	0.544077	1
ILMN_2840430	BC029169	208659	9.33167	11.6959	11.1234	12.5218	11.937	12.4274	13.1667	13.6935	13.2575	9.75687	13.1067	13.0212	10.717	12.2954	13.3726	11.9616	13.3726	1.57841	2.65558	1.2446	0.000280609	0.00406575	2.94e-07	1.71e-05	0.0604903	0.409767	1
ILMN_2964324	Igfbp5	16011	9.34928	9.68905	8.84013	9.17465	8.4329	9.43602	11.7748	12.1325	11.8611	6.93802	9.59458	8.01061	9.29282	9.01452	11.9228	8.18107	11.9228	-0.278297	2.62998	-1.11175	0.285811	0.539067	3.16e-11	7.29e-09	0.0272074	0.296306	1
ILMN_1254358	Igfbp5	16011	9.96741	10.1808	9.17161	9.62803	8.95671	9.77634	12.3811	12.5322	12.2549	6.92231	10.4415	8.45388	9.77327	9.45369	12.3894	8.6059	12.3894	-0.31958	2.61613	-1.16738	0.244825	0.496235	3.23e-10	5.24e-08	0.0502365	0.378895	1
ILMN_2644185	Apof	103161	8.74325	8.91746	8.96681	8.62978	9.09592	9.30654	11.7985	11.4299	11.0738	9.03179	10.9102	8.5686	8.87584	9.01075	11.4341	9.50353	11.4341	0.134907	2.55823	0.62769	0.547398	0.755122	1.05e-10	2.02e-08	0.157917	0.574894	1
ILMN_2621101	Csn2	12991	6.52248	6.5189	6.30755	6.45372	6.569	6.75844	9.17523	9.22096	8.57413	6.48729	8.51831	11.5319	6.44964	6.59372	8.99011	8.84583	8.99011	0.144077	2.54046	2.39619	0.114645	0.320506	9.38e-13	3.79e-10	0.00193954	0.0862676	1
ILMN_2964042	Bgn	12111	7.97788	7.34902	6.362	7.36514	8.00019	7.35866	10.2207	8.38141	9.53428	7.622	9.33784	10.0203	7.22963	7.57466	9.3788	8.99338	9.3788	0.34503	2.14916	1.76375	0.232324	0.482347	5.06e-06	0.000177434	0.000981858	0.0600661	1
ILMN_2638461	Csn1s1	12990	7.10775	6.60626	6.40389	7.93014	6.60854	7.34811	8.5776	9.60565	8.32013	6.38231	7.7841	9.78669	6.70597	7.2956	8.83446	7.98437	8.83446	0.58963	2.12849	1.2784	0.0163539	0.0866021	2.58e-08	2.28e-06	0.0254532	0.287428	1
ILMN_2666018	Mgp	17313	6.83817	7.32499	6.50703	7.13957	7.74591	7.3312	9.27329	8.52922	9.0877	6.65117	8.21797	8.0351	6.89006	7.40556	8.9634	7.63475	8.9634	0.515497	2.07334	0.744683	0.0169807	0.0890684	1.22e-08	1.2e-06	0.0628629	0.413583	1
ILMN_2764588	Igfbp7	29817	9.02809	8.21643	7.72505	8.89409	8.96254	7.39625	10.4598	9.23831	11.4678	7.93611	9.69425	9.35803	8.32319	8.41763	10.3886	8.99613	10.3886	0.0944367	2.06545	0.67294	0.781305	0.893734	1.98e-05	0.000549228	0.121003	0.525618	1
ILMN_1239717	Kal1	14038	7.85388	8.37276	8.01244	9.03145	8.51765	8.11381	9.66447	10.5344	10.1668	8.74429	8.69723	9.3019	8.07969	8.5543	10.1219	8.91447	10.1219	0.47461	2.0422	0.83478	0.0622229	0.217952	5.15e-08	3.87e-06	0.0210919	0.265937	1
ILMN_2739999	B2m	12010	11.9382	11.9382	12.0671	12.9051	12.9711	13.0309	13.8691	13.922	13.9577	12.1702	13.4505	11.937	11.9812	12.969	13.9163	12.5192	13.9163	0.987867	1.9351	0.538067	1.92e-07	1.27e-05	1.21e-12	4.72e-10	0.0803471	0.45506	1
ILMN_1216746	B2m	12010	11.9356	12.1811	12.044	13.0048	12.9149	13.1642	13.8933	13.9024	14.0399	12.2502	13.4602	11.903	12.0536	13.028	13.9452	12.5378	13.9452	0.9744	1.89163	0.484233	8.01e-07	3.77e-05	5.84e-12	1.78e-09	0.119339	0.52379	1
ILMN_2875629	Csn1s2b	12992	6.11762	6.28686	6.22342	6.53862	6.33782	6.72451	7.95661	8.4622	7.80425	6.29155	7.51493	6.12414	6.2093	6.53365	8.07435	6.64354	8.07435	0.32435	1.86505	0.43424	0.00176568	0.0165629	6.79e-10	9.83e-08	0.0488959	0.374952	1
ILMN_2804685	Defb1	13214	7.40276	9.22554	8.50911	9.20065	8.95253	9.07805	10.2035	9.8102	10.6442	8.42515	9.64647	9.51757	8.37914	9.07708	10.2193	9.1964	10.2193	0.69794	1.84016	0.81726	0.0282564	0.127491	9.31e-06	0.000293868	0.0747271	0.444128	1
ILMN_1229547	Spon2	100689	8.33872	8.49956	6.45222	8.66093	8.35601	8.49204	9.58548	9.70207	9.50977	6.53104	8.7089	6.48984	7.7635	8.50299	9.59911	7.24326	9.59911	0.739493	1.83561	-0.52024	0.0499885	0.188805	4.5e-05	0.00107398	0.316996	0.731622	1
ILMN_2696721	Gpc2	71951	6.35227	6.54481	6.67625	6.90295	6.72188	7.2167	8.46178	7.90416	8.59322	6.79188	7.66856	6.49972	6.52444	6.94718	8.31972	6.98672	8.31972	0.422733	1.79528	0.462277	0.00187352	0.0172731	2.65e-09	3.12e-07	0.0789544	0.452756	1
ILMN_1221787	Tcn2	21452	7.25411	7.51109	7.56507	7.8172	7.70133	7.84282	9.35999	9.05126	8.82232	7.20765	7.69504	8.11259	7.44342	7.78712	9.07786	7.67176	9.07786	0.343693	1.63443	0.228337	0.0738425	0.243128	2.58e-07	1.53e-05	0.494491	0.841636	1
ILMN_2693019	Acpp	56318	8.06398	8.34517	7.79991	8.00784	7.91297	8.50763	9.44732	9.65755	9.98758	6.96469	7.12578	7.27027	8.06969	8.14281	9.69748	7.12025	9.69748	0.0731267	1.6278	-0.94944	0.746	0.874096	1.02e-06	4.73e-05	0.00272037	0.1047	1
ILMN_2659680	Serpina1b	20701	6.55056	6.60173	6.58314	6.53448	6.39032	6.5561	7.60777	8.23318	8.62057	6.51917	6.60825	6.54293	6.57848	6.49363	8.15384	6.55678	8.15384	-0.0848433	1.57536	-0.0216933	0.341168	0.592344	1.43e-07	9.46e-06	0.810353	0.953364	1
ILMN_2519673	Vwf	22371	10.2565	10.9773	10.3258	10.2232	9.94758	10.5456	12.07	12.4468	11.7075	11.5199	11.8812	11.1414	10.5199	10.2388	12.0748	11.5142	12.0748	-0.281073	1.5549	0.9943	0.225391	0.475022	8.77e-07	4.19e-05	0.00248455	0.0988882	1
ILMN_3049559	C4b	12268	7.92099	8.08545	7.16289	7.98587	7.73399	7.67217	9.66567	8.80689	9.35415	7.87658	9.4419	6.78207	7.72311	7.79734	9.27557	8.03352	9.27557	0.0742333	1.55246	0.310407	0.763021	0.883567	1.28e-05	0.000381295	0.505774	0.846058	1
ILMN_2781030	Napsa	16541	7.53197	7.45074	7.31262	7.28769	7.25744	6.8269	9.06049	9.06009	8.57944	8.57441	8.98267	6.68072	7.43178	7.12401	8.90001	8.07927	8.90001	-0.307767	1.46823	0.64749	0.110837	0.313812	4.2e-07	2.28e-05	0.155137	0.571227	1
ILMN_2611180	Ccdc3	74186	6.45263	7.0341	6.593	6.97966	7.21475	6.62862	9.16833	7.02634	8.19242	6.60265	6.64058	7.9002	6.69324	6.94101	8.12903	7.04781	8.12903	0.247767	1.43579	0.354567	0.117515	0.325453	0.000150338	0.00271884	0.231852	0.658495	1
ILMN_2599794	Apoc1	11812	9.71581	10.1284	9.72478	9.0685	9.54363	9.013	10.8526	11.1665	11.7519	11.1879	11.2592	10.7697	9.85633	9.20838	11.257	11.0723	11.257	-0.647953	1.40067	1.21594	0.0046942	0.0341821	3.92e-06	0.000143677	0.000165158	0.0237217	1
ILMN_2776470	Csnd	12992	6.59141	6.4936	6.45909	6.63243	6.46466	6.84108	7.72964	8.32578	7.66483	6.47737	7.69064	6.63932	6.5147	6.64606	7.90675	6.93578	7.90675	0.131357	1.39205	0.421077	0.151931	0.379989	4.66e-08	3.68e-06	0.0906655	0.476308	1
ILMN_2498851	2310075M15Rik	69675	7.97828	8.23262	7.83911	9.074	8.89506	8.92614	9.30719	9.38641	9.52102	8.21008	9.27889	8.50131	8.01667	8.96507	9.40487	8.66343	9.40487	0.948397	1.3882	0.646757	0.000185498	0.00297472	2.06e-06	8.35e-05	0.06872	0.428601	1
ILMN_1234111	Vtn	22370	6.46843	6.33279	6.43128	6.26861	6.59104	6.34596	8.19242	7.83911	7.35676	6.35758	6.22936	6.537	6.41083	6.40187	7.7961	6.37465	7.7961	-0.00896333	1.38526	-0.0361867	0.918296	0.965265	8.21e-07	3.97e-05	0.694971	0.91864	1
ILMN_1225376	Smoc1	64075	6.234	6.52539	6.6485	6.90592	6.80129	6.90602	7.62922	7.59973	8.29724	7.26078	7.34366	7.99924	6.4693	6.87108	7.84206	7.53456	7.84206	0.40178	1.37277	1.06526	0.000641197	0.00758757	3.09e-07	1.79e-05	0.00238365	0.0964918	1
ILMN_1216142	Masp2	17175	7.12443	7.30858	7.73836	7.54899	7.22411	6.95852	8.42973	9.1002	8.6993	7.25591	7.67597	7.86198	7.39046	7.24387	8.74308	7.59795	8.74308	-0.146583	1.35262	0.207497	0.470583	0.699523	9.44e-06	0.000297503	0.54951	0.86633	1
ILMN_1250530	Muc20	224116	6.7686	6.49735	6.55534	7.28791	7.50223	7.1215	7.89925	8.08252	7.87562	6.75938	6.52839	6.25049	6.6071	7.30388	7.95246	6.51275	7.95246	0.696783	1.34537	-0.0943433	2.57e-05	0.000639884	1.53e-07	1.01e-05	0.446773	0.81532	1
ILMN_1216042	Apoe	11816	7.52592	7.40053	7.02093	6.89925	6.64657	6.91377	7.69588	8.4693	9.729	7.10835	8.41417	7.08516	7.31579	6.81986	8.63139	7.53589	8.63139	-0.49593	1.3156	0.2201	0.017469	0.0906227	0.000841545	0.0102838	0.569189	0.874937	1
ILMN_2824780	Abo	80908	6.17894	6.25621	6.54157	6.79088	6.58827	6.80833	7.55281	7.71782	7.46387	6.46959	7.93936	6.33504	6.32557	6.72916	7.57817	6.91466	7.57817	0.403587	1.25259	0.58909	0.000342843	0.00472237	5.18e-07	2.74e-05	0.0467618	0.369204	1
ILMN_1215013	Tshb	22094	6.40236	6.38475	6.37708	6.51381	6.52209	6.69454	7.71296	7.68075	7.52037	6.41547	6.28688	7.31186	6.38806	6.57681	7.63803	6.6714	7.63803	0.18875	1.24996	0.28334	0.0135646	0.0751855	3.43e-08	2.88e-06	0.105316	0.500953	1
ILMN_2909150	Ctgf	14219	6.70304	6.48957	6.48279	9.98173	6.51281	7.14312	6.45327	8.1865	8.78325	7.12226	7.47096	7.00577	6.55847	7.87922	7.80767	7.19966	7.87922	1.32075	1.24921	0.641197	0.0108014	0.0635487	0.00171367	0.0174546	0.0178062	0.249073	1

## Sheet: Top 50 down 7dP
PROBE_ID	SYMBOL	ENTREZ_GENE_ID	log2_Vir_1	log2_Vir_2	log2_Vir_3	log2_3D_1	log2_3D_2	log2_3D_3	log2_7D_1	log2_7D_2	log2_7D_3	log2_Neu_1	log2_Neu_2	log2_Neu_3	avg_vir	avg_3D	avg_7D	avg_Neu	max_avg	logratio_3DvsVir	logratio_7DvsVir	logratio_NeuvsVir	pVal_3DvsVir	BH_3DvsVir	pVal_7DvsVir	BH_7DvsVir	pVal_NeuvsVir	BH_NeuvsVir	Secreted
ILMN_2739544	Stc2	20856	12.7607	14.0399	14.0399	10.6393	10.3779	10.8417	8.49034	7.57599	8.83792	13.4831	10.9624	13.8597	13.6135	10.6196	8.30142	12.7684	13.6135	-2.99387	-5.31208	-0.8451	1.29e-11	3.11e-09	1.75e-14	1.09e-11	0.0952662	0.483305	1
ILMN_2629239	Dmbt1	12945	10.8646	11.1827	10.7614	6.77007	6.42439	6.28947	6.10538	6.31808	6.32155	7.3011	6.16798	10.2178	10.9362	6.49464	6.24834	7.89563	10.9362	-4.44159	-4.6879	-3.04061	0	0	0	0	5.48e-05	0.0115464	1
ILMN_1259747	Il33	77125	11.4958	9.75081	10.6515	10.7534	11.2947	10.9744	6.51803	6.5087	6.59393	9.59276	8.70421	7.517	10.6327	11.0075	6.54022	8.60466	11.0075	0.374797	-4.09248	-2.02805	0.212591	0.460274	5.29e-13	2.23e-10	0.000256027	0.0289984	1
ILMN_1223880	Tmprss2	50528	14.2175	14.1222	14.0476	11.6098	11.677	11.5898	10.3729	10.6468	10.5615	14.5962	10.398	13.1847	14.1291	11.6255	10.5271	12.7263	14.1291	-2.50357	-3.60203	-1.4028	1.78e-15	1.53e-12	2.22e-16	2.2e-13	0.0222477	0.272342	1
ILMN_2819112	Ang4	219033	11.5764	11.0994	11.0358	8.35922	8.70421	7.88843	8.09017	7.68476	8.18597	10.6821	8.91746	6.61759	11.2372	8.31729	7.98697	8.73905	11.2372	-2.91991	-3.25023	-2.49815	7.48e-12	1.92e-09	9.25e-13	3.79e-10	0.000415875	0.0379865	1
ILMN_2511913	Wnt5a	22418	10.001	9.85063	10.0642	9.00671	8.59626	8.56768	7.16624	6.83399	7.81647	9.41721	7.7021	9.13496	9.97194	8.72355	7.27223	8.75142	9.97194	-1.24839	-2.69971	-1.22052	6.48e-06	0.000210611	2.49e-10	4.33e-08	0.00825144	0.17635	1
ILMN_2854811	Csn3	12994	12.3086	12.7183	11.869	10.0474	8.61934	9.8539	9.77862	10.8618	8.195	8.57138	9.39019	12.3063	12.2986	9.50688	9.61181	10.0893	12.2986	-2.79175	-2.68683	-2.20934	1.42e-09	2.01e-07	7.31e-07	3.62e-05	0.00119075	0.0666005	1
ILMN_1237485	2310040A07Rik	69638	8.87566	9.61615	9.40056	7.19963	7.22202	7.53169	6.59563	6.4262	6.96731	9.54915	8.01028	9.94673	9.29746	7.31778	6.66305	9.16872	9.29746	-1.97968	-2.63441	-0.128737	3e-09	3.68e-07	1.12e-11	3.18e-09	0.762875	0.938373	1
ILMN_2717678	Muc13	17063	10.2751	9.79595	9.40611	8.52156	8.54242	7.83224	7.90389	7.59071	6.53861	10.904	9.10262	11.3666	9.82572	8.29874	7.3444	10.4577	10.4577	-1.52698	-2.48132	0.63202	2.24e-06	8.89e-05	4.54e-08	3.6e-06	0.143423	0.553953	1
ILMN_2621622	Csnk	12994	11.7912	11.9601	11.4463	9.71804	8.27713	9.49329	9.49786	10.4023	7.86448	8.28691	9.16725	11.8025	11.7325	9.16282	9.25488	9.75222	11.7325	-2.56971	-2.47765	-1.98031	2.35e-09	3.05e-07	1.18e-06	5.37e-05	0.00113888	0.0653229	1
ILMN_2690603	Spp1	20750	10.1992	9.90104	8.12973	7.10055	7.71478	6.79476	8.30627	6.55762	6.59258	6.27153	6.22568	9.92127	9.40999	7.20336	7.15216	7.47283	9.40999	-2.20663	-2.25783	-1.93716	3.25e-06	0.000119433	2.68e-05	0.000708936	0.00862131	0.179454	1
ILMN_2747959	Dcn	13179	10.9734	11.4833	11.4707	11.1818	11.5051	11.4315	8.66965	9.31679	9.21061	10.9177	10.9414	11.6389	11.3091	11.3728	9.06568	11.166	11.3728	0.0636667	-2.24345	-0.143133	0.740215	0.871454	3.13e-09	3.65e-07	0.607865	0.892614	1
ILMN_1217063	Liph	239759	9.99172	9.67039	9.99517	8.2143	8.26699	9.32442	7.89092	8.4645	6.82351	9.86107	8.07833	11.0231	9.88576	8.6019	7.72631	9.65417	9.88576	-1.28386	-2.15945	-0.231593	8.06e-05	0.0015624	3.92e-07	2.17e-05	0.622385	0.897004	1
ILMN_1223257	Ccl4	20303	9.61522	9.41994	8.94938	6.4644	6.43631	6.48965	6.51561	7.16811	8.14942	6.72829	10.0224	6.52167	9.32818	6.46345	7.27771	7.75745	9.32818	-2.86473	-2.05047	-1.57073	5.08e-13	1.83e-10	9.02e-07	4.27e-05	0.013807	0.22606	1
ILMN_1249578	Sorl1	20660	9.99659	9.47413	9.79059	8.64983	8.97966	8.34749	7.50454	8.21081	7.47368	10.7524	7.78303	8.4645	9.75377	8.65899	7.72968	8.99998	9.75377	-1.09478	-2.02409	-0.753793	0.000108759	0.00195087	8.59e-08	6.04e-06	0.147755	0.560399	1
ILMN_2698449	Hbegf	15200	10.1366	9.55196	10.145	9.36115	9.25992	8.7392	7.98837	7.6458	8.29606	9.68193	8.0942	7.66706	9.94452	9.12009	7.97674	8.48106	9.94452	-0.82443	-1.96778	-1.46346	0.00184048	0.0170468	8.89e-08	6.23e-06	0.00436402	0.129489	1
ILMN_2794645	Cyr61	16007	10.8694	11.2342	11.0258	11.3332	10.7377	9.83034	9.02888	8.97382	9.46437	10.1694	9.07935	9.40891	11.0431	10.6337	9.15569	9.55255	11.0431	-0.409387	-1.88744	-1.49058	0.125412	0.33885	1.14e-08	1.15e-06	0.000204223	0.0259481	1
ILMN_2503553	Col8a1	12837	10.9251	9.84144	11.079	9.40471	9.51156	9.88481	8.40386	9.31307	8.54667	10.8212	10.6289	8.4693	10.6152	9.60036	8.75453	9.97313	10.6152	-1.01482	-1.86065	-0.642047	0.000750687	0.00857107	3.66e-06	0.000136346	0.165625	0.585064	1
ILMN_2673879	Itih2	16425	9.916	10.1931	10.1178	10.6492	10.7635	10.4578	8.23848	8.3143	8.17297	10.4015	10.2281	8.62609	10.0756	10.6235	8.24192	9.7519	10.6235	0.547867	-1.83372	-0.323737	0.0103636	0.0615758	2.9e-08	2.51e-06	0.400257	0.787262	1
ILMN_2635462	Cxcl15	20309	9.1662	9.11696	8.79289	7.29844	7.08477	7.35701	7.30576	6.98549	7.32013	8.03541	7.55071	9.645	9.02535	7.24674	7.20379	8.41037	9.02535	-1.77861	-1.82156	-0.614977	9.98e-09	1.03e-06	4.75e-08	3.71e-06	0.177233	0.599271	1
ILMN_1231400	Nrg4	83961	8.89228	10.0312	9.66819	6.85208	7.15151	7.5129	7.01214	8.32838	7.80244	10.4141	6.54824	8.84051	9.53056	7.17216	7.71432	8.60095	9.53056	-2.35839	-1.81624	-0.929607	4.14e-09	4.83e-07	7.52e-06	0.000247441	0.135209	0.542702	1
ILMN_2789692	Wnt7b	22422	10.7549	10.0501	10.3138	8.96041	8.76002	8.6135	8.92614	8.39759	8.61892	10.1638	9.41327	9.62266	10.3729	8.77798	8.64755	9.73324	10.3729	-1.59496	-1.72538	-0.63969	1.21e-07	8.6e-06	2.44e-07	1.46e-05	0.0478556	0.372422	1
ILMN_1235571	Cyr61	16007	9.7093	10.2271	10.0802	10.045	9.41994	8.58831	8.16049	8.15649	8.5669	9.06894	7.91991	8.33438	10.0055	9.35108	8.29463	8.44108	10.0055	-0.65445	-1.71091	-1.56446	0.0271198	0.123744	2.28e-07	1.38e-05	0.000545242	0.0438836	1
ILMN_2590884	Plaur	18793	10.0901	8.3194	8.88231	8.78451	8.93834	8.49956	7.36853	7.5476	7.25634	8.05751	8.13565	8.07585	9.09727	8.7408	7.39082	8.08967	9.09727	-0.356467	-1.70645	-1.0076	0.254747	0.506369	2.06e-05	0.000566015	0.0163834	0.241897	1
ILMN_2947526	Ecm1	13601	11.2227	11.5995	11.2662	10.0129	9.42203	9.46649	9.71719	9.83515	9.71878	11.4235	9.86158	11.7701	11.3628	9.63381	9.75704	11.0184	11.3628	-1.72899	-1.60576	-0.344407	2.29e-08	2.07e-06	1.02e-07	7.08e-06	0.356459	0.759667	1
ILMN_1240160	Nmu	56183	8.35629	7.14298	8.97438	6.80505	6.54203	6.70737	6.45331	6.55814	6.67881	8.4117	7.72505	12.0608	8.15788	6.68482	6.56342	9.39918	9.39918	-1.47307	-1.59446	1.2413	4.21e-05	0.000955145	1.54e-05	0.000443101	0.0874513	0.470386	1
ILMN_2609813	Chi3l1	12654	9.45315	8.59896	7.43837	7.29511	6.83154	6.4964	7.13055	6.83872	6.85983	6.3907	7.62456	8.89473	8.49683	6.87435	6.94303	7.63666	8.49683	-1.62248	-1.55379	-0.860163	5.35e-05	0.00114765	7.95e-05	0.00166325	0.108724	0.505998	1
ILMN_2832105	Fgg	99571	12.9324	12.7404	12.5419	11.9917	12.1003	11.6906	11.1234	11.1941	11.2592	13.2278	11.3898	10.7549	12.7382	11.9275	11.1922	11.7908	12.7382	-0.8107	-1.546	-0.9474	5.13e-05	0.00111589	8.71e-09	9.09e-07	0.023905	0.278935	1
ILMN_2686327	Gas6	14456	8.39553	8.7437	8.10222	6.9445	6.79142	6.60102	6.75394	6.84057	7.09968	7.23244	6.65458	8.65879	8.41382	6.77898	6.89806	7.51527	8.41382	-1.63484	-1.51575	-0.898547	3.14e-07	1.8e-05	1.3e-06	5.72e-05	0.0541548	0.391582	1
ILMN_2783414	BC024561	232983	8.27001	8.60162	8.6456	7.091	7.24351	6.80308	6.90526	7.29453	6.81374	8.54418	7.21694	8.14457	8.50574	7.04586	7.00451	7.96856	8.50574	-1.45988	-1.50123	-0.53718	2.47e-07	1.53e-05	3.66e-07	2.05e-05	0.191834	0.616874	1
ILMN_2754364	Ltf	17002	10.3016	10.7058	8.84552	9.84676	8.22802	6.86603	7.82972	9.96152	7.62628	6.51672	6.47002	9.82187	9.95097	8.3136	8.47251	7.60287	9.95097	-1.63737	-1.47847	-2.3481	0.002649	0.0222294	0.00409829	0.033567	0.00113832	0.0653229	1
ILMN_2659143	Hc	15139	8.26286	7.60599	8.15139	7.0468	6.8449	7.0063	6.90816	6.50313	6.24847	9.87256	7.50551	8.11049	8.00675	6.966	6.55325	8.49619	8.49619	-1.04075	-1.45349	0.48944	2.85e-05	0.000696051	4.14e-07	2.25e-05	0.300681	0.72351	1
ILMN_2737685	Mmp13	17386	9.54775	8.00562	6.56691	8.0888	7.32412	10.0501	6.6375	6.69144	6.45535	8.1591	7.09382	11.4432	8.04009	8.48767	6.59476	8.89871	8.89871	0.44758	-1.44533	0.858613	0.426089	0.66523	0.0021149	0.0202217	0.266764	0.694723	1
ILMN_2512149	LOC100047936	20660	10.27	10.0789	9.88391	8.74689	8.94744	8.63646	8.31718	8.60943	8.97151	10.2247	9.41919	9.47683	10.0776	8.77693	8.63271	9.70691	10.0776	-1.30067	-1.4449	-0.370697	2.78e-06	0.000105603	3.65e-06	0.000136346	0.24284	0.672254	1
ILMN_2674620	Ela2a	13706	8.51299	9.54117	9.16372	7.23952	6.5088	6.41892	7.6403	8.53814	6.75245	8.7137	6.88271	8.10878	9.07263	6.72241	7.64363	7.90173	9.07263	-2.35021	-1.429	-1.1709	3.05e-09	3.7e-07	0.000342543	0.00507788	0.0135351	0.224725	1
ILMN_2926198	2310016C08Rik	69573	8.66904	9.23373	10.0917	8.95671	8.97792	8.83891	7.53169	8.02812	8.19459	8.81288	7.8099	8.16009	9.33149	8.92451	7.91813	8.26096	9.33149	-0.406977	-1.41336	-1.07053	0.141378	0.364063	7.64e-05	0.0016195	0.0110865	0.205946	1
ILMN_2627081	Dkkl1	50722	9.12627	9.33079	9.0685	7.43686	7.7202	7.60826	7.99267	7.80675	7.55677	9.21464	7.41171	10.0821	9.17519	7.58844	7.7854	8.90282	9.17519	-1.58675	-1.38979	-0.27237	2.52e-07	1.54e-05	1.33e-05	0.00039353	0.575383	0.877822	1
ILMN_2775937	Plat	18791	8.36731	6.90945	8.52008	7.57599	7.26606	7.02093	6.44308	6.59028	6.63529	7.18357	6.50314	6.65871	7.93228	7.28766	6.55622	6.78181	7.93228	-0.64462	-1.37606	-1.15047	0.0505556	0.190073	0.000106005	0.00206803	0.00177715	0.0830774	1
ILMN_2636229	Ly6k	76486	8.17867	8.43211	8.02494	7.04904	7.32946	7.31247	6.73921	7.01269	6.86523	7.03094	7.17476	8.37807	8.21191	7.23032	6.87238	7.52792	8.21191	-0.981583	-1.33953	-0.683983	6.39e-05	0.00131218	8.38e-07	4.03e-05	0.0887232	0.472356	1
ILMN_2657175	Anxa2	12306	15.1576	14.3094	14.5962	14.5017	14.3166	14.2175	13.3438	13.4253	13.4221	14.422	13.8519	14.2897	14.6877	14.3453	13.3971	14.1879	14.6877	-0.342467	-1.29067	-0.499867	0.0317849	0.139629	5.31e-08	3.95e-06	0.0242451	0.281064	1
ILMN_2711910	Ifnb1	15977	8.30652	8.15024	6.79476	6.32743	6.76114	6.52524	6.48787	6.31218	6.62017	6.39085	6.27607	6.29375	7.75051	6.53794	6.47341	6.32022	7.75051	-1.21257	-1.2771	-1.43028	0.000331832	0.00461885	0.000171857	0.00299593	4.07e-05	0.00996849	1
ILMN_2662934	Reg3g	19695	7.06525	8.21797	7.96942	6.60915	6.78167	6.71039	6.61632	6.40218	6.40975	7.85333	6.80263	6.51267	7.75088	6.7004	6.47608	7.05621	7.75088	-1.05048	-1.2748	-0.69467	0.000312478	0.00440828	3.53e-05	0.000887141	0.0678702	0.425573	1
ILMN_1236758	Wfdc2	67701	14.7517	14.7705	14.5391	14.0095	13.922	13.646	13.5413	13.4299	13.3227	14.8496	14.2509	15.3099	14.6871	13.8592	13.4313	14.8035	14.8035	-0.827933	-1.2558	0.116367	3.17e-07	1.81e-05	1.2e-09	1.61e-07	0.571237	0.875737	1
ILMN_2485323	Trf	22041	9.1563	9.23652	8.01098	7.24237	6.89879	6.85555	7.74394	7.92625	6.98247	6.60568	6.72523	8.01938	8.80127	6.9989	7.55089	7.11676	8.80127	-1.80236	-1.25038	-1.6845	6.12e-07	3.04e-05	0.000652879	0.00848721	0.000234665	0.0278521	1
ILMN_1234824	Ccdc80	67896	8.10133	7.51407	8.11117	6.74307	6.64215	6.52327	6.7733	6.47977	6.72333	6.65357	7.66191	7.40291	7.90886	6.63616	6.6588	7.23946	7.90886	-1.27269	-1.25006	-0.669393	4e-06	0.000142503	6.97e-06	0.000231503	0.0504766	0.379218	1
ILMN_2868220	Inhba	16323	8.28589	7.87374	7.09584	6.74906	7.03803	6.7355	6.56015	6.44389	6.56852	6.84279	6.87728	6.69305	7.75182	6.84086	6.52419	6.80437	7.75182	-0.91096	-1.22764	-0.94745	0.00156477	0.0151571	6.1e-05	0.00136546	0.00193374	0.0862676	1
ILMN_1253504	Ghr	14600	8.31043	8.37569	8.81235	7.53846	7.06928	7.23477	7.02472	7.08116	7.76755	7.77685	6.64321	7.99043	8.49949	7.28084	7.29114	7.47016	8.49949	-1.21865	-1.20835	-1.02933	1.06e-05	0.000311656	9.13e-05	0.00183378	0.00853256	0.178589	1
ILMN_2728729	Sdc4	20971	10.3266	9.68504	10.1044	9.05888	7.96136	8.70314	9.14431	8.50131	8.93585	8.9611	7.87907	8.6666	10.0387	8.57446	8.86049	8.50226	10.0387	-1.46422	-1.17819	-1.53642	7.32e-06	0.000232003	0.000106405	0.00207176	0.000492403	0.0417773	1
ILMN_2944824	Hp	15439	10.6246	10.7676	9.64999	8.5458	8.47649	8.58517	9.23766	8.81411	9.5156	11.6424	8.44363	10.4099	10.3474	8.53582	9.18912	10.1653	10.3474	-1.81158	-1.15827	-0.182087	1.12e-07	8.17e-06	0.000370744	0.00539982	0.724689	0.926761	1
ILMN_2778289	Cxcl2	20310	8.34255	8.27445	8.49803	7.75308	7.15258	7.23319	7.41748	6.79787	7.48933	6.95702	6.58174	6.39673	8.37168	7.37962	7.23489	6.64516	8.37168	-0.99206	-1.13678	-1.72651	7.85e-05	0.00153078	6.29e-05	0.00139788	6.53e-09	9.24e-06	1
ILMN_1226394	Cxcl17	232983	7.83971	8.27934	8.19413	7.00473	7.04671	6.91285	6.94104	7.24463	6.86075	8.29956	6.9417	7.8582	8.10439	6.9881	7.01547	7.69982	8.10439	-1.1163	-1.08892	-0.404573	4.28e-06	0.000150608	4.08e-05	0.000999811	0.279067	0.70646	1
ILMN_1217118	Enpp5	83965	9.64858	9.98673	9.81704	8.45556	8.22393	8.4905	8.88231	8.479	8.85004	9.5134	8.87825	8.01871	9.81745	8.39	8.73712	8.80345	9.81745	-1.42745	-1.08033	-1.014	1.98e-07	1.29e-05	7.72e-05	0.00162397	0.00912526	0.184563	1
ILMN_3105417	Bdnf	12064	7.12836	10.0625	10.0596	8.09804	8.4449	8.6599	8.16852	8.01061	7.83681	7.71352	7.97882	9.62419	9.08349	8.40095	8.00531	8.43884	9.08349	-0.68254	-1.07817	-0.644643	0.159873	0.391167	0.0328818	0.146625	0.30083	0.723547	1
ILMN_1254634	Acpl2	235534	12.6843	12.8278	12.6186	12.3241	12.1702	11.7246	11.6471	11.8502	11.4348	12.8652	11.8324	12.6843	12.7102	12.073	11.644	12.4606	12.7102	-0.637267	-1.0662	-0.2496	0.000628853	0.00748169	1.9e-06	7.78e-05	0.358163	0.760975	1
ILMN_1244460	Efna1	13636	10.1482	9.64238	9.58392	9.97353	9.81881	9.6916	8.67028	8.74588	8.90518	10.4345	9.61575	9.38053	9.7915	9.82798	8.77378	9.81026	9.82798	0.03648	-1.01772	0.01876	0.869812	0.941006	0.000622091	0.00814172	0.956168	0.989744	1
ILMN_2782082	Itm2b	16432	12.0292	12.2799	12.6532	11.1491	10.7343	10.6993	11.3848	11.2947	11.2484	11.5301	11.1455	11.7779	12.3208	10.8609	11.3093	11.4845	12.3208	-1.45987	-1.01147	-0.836267	1.23e-07	8.69e-06	2.94e-05	0.000764969	0.00497319	0.139032	1
